# Supplementary material for: Tn-seq screens in Candida glabrata treated with echinocandins and ibrexafungerp reveal pathways of antifungal resistance and cross-resistance
Source: mSphere. 2025 Jul 7;10(7):e00270-25. doi: 10.1128/msphere.00270-25 (PMC12306164; doi:10.1128/msphere.00270-25)
Supplement: Table S1 — Z-scores from all experiments. [file msphere.00270-25-s0003.xlsx]

## Sheet: Table S1
	Nickels et al	Table S1	Z-scores calculated for all genes in all conditions
	CgORF	systematic gene name
	CgGENE	annotated gene name
	ScORF	orthologous ORF in S. cerevisiae
	ScGENE	annotated gene name in S. cerevisiae
	ScDescr	gene description in S. cerevisiae
	Index	scoring index for antifungal synergy
	Group	broad functional categories
	Note	pleiotropic drug resistance; duplicated in strain 2001
	ref. 1	Gale et al (2023)
	ref. 2	Nickels et al (2024)
							strain background		BG2 (ref. 1)		CBS138 strains (ref. 2)								BG2 strains
							antifungal		Fluconazole		Micafungin								Micafungin												Ibrexafungerp								Rezafungin			Anidulafungin				Caspofungin
							strain name		BG2u	pdr1∆	2001u (TJN32)				CBS138u (TJN69)				BG2u (BG14)				pdr1∆ (CGM1094)				PDR1-GOF (TJN88)				BG2u (BG14)				pdr1∆ (CGM1094)				BG2u (BG14)			BG2u (BG14)				BG2u (BG14)
							dose (ng/mL)		128k	128k	4MF	8MF	16MF	32MF	2MF	4MF	8MF	16MF	2MF	4MF	8MF	16MF	2MF	4MF	8MF	16MF	2MF	4MF	8MF	16MF	8IF	16IF	32IF	64IF	8IF	16IF	32IF	64IF	2RF	4RF	8RF	2AF	4AF	8AF	16AF	1CF	2CF	4CF	8CF
	CgORF	CgGENE	ScORF	ScGENE	ScDescr	Index	Group	Note	-2.67856		-3.31611	-5.76678	-0.851292	-1.64617	-2.42896	-3.5887	-2.88481	1.16116	-3.5304	-6.70829	-7.50253	-1.0468									-4.34763	-6.57514	-6.89117	-4.95527					-3.10053	-2.40048	-3.44168	-3.21194	-6.54903	-5.70714	-3.56699	-0.451097	-3.49455	-3.16202	-1.72555
	CAGL0G01034g	FKS1	YLR342W	FKS1	Catalytic subunit of 1,3-beta-D-glucan synthase; functionally redundant with alternate catalytic subunit Gsc2p; binds to regulatory subunit Rho1p; involved in cell wall synthesis and maintenance; localizes to sites of cell wall remodeling; FKS1 has a paralog, GSC2, that arose from the whole genome duplication	17.5728	glucan		-1.14786	1.3988	-4.88183	-5.67944	-3.43943	-1.1027	-3.38453	-3.27074	-2.69612	0.520619	-7.11862	-9.82402	-9.03017	-1.17035	-2.23492	-5.93669	0.426011	2.4839	-1.34166	-7.89744	-11.7858	-3.69454	-4.07506	-5.42445	-6.8332	-4.0906	-3.9014	-5.21432	-5.94413	1.22014	-2.56962	-3.23882	-4.39798	-3.72226	-5.24309	-7.4559	-2.48521	-1.42528	-3.18037	-1.94324	0.425942
	CAGL0K04037g	FKS2	YGR032W	GSC2 (FKS2)	Catalytic subunit of 1,3-beta-glucan synthase; involved in formation of the inner layer of the spore wall; activity positively regulated by Rho1p and negatively by Smk1p; GSC2 has a paralog, FKS1, that arose from the whole genome duplication	8.64388	glucan		-0.828066	-0.12199	-1.28617	-2.08409	2.30577	-1.77606	-0.00701478	-0.919098	-0.725064	1.95536	-2.54106	-5.06021	-3.74913	-2.66656	-0.103782	-6.35968	3.05176	-0.922967	0.163531	-0.174595	-2.04807	11.8653	-4.55534	-7.22486	-6.47048	-5.05125	-1.91408	-8.3451	-8.61828	-2.75582	-2.26682	-1.24682	-1.83116	-4.23265	-7.64235	-3.94671	-3.78558	0.74274	-2.81454	-2.41407	-1.07977
	CAGL0G00858g		YLR332W	MID2	O-glycosylated plasma membrane protein; acts as a sensor for cell wall integrity signaling and activates the pathway; interacts with Rom2p, a guanine nucleotide exchange factor for Rho1p, and with cell integrity pathway protein Zeo1p; MID2 has a paralog, MTL1, that arose from the whole genome duplication	19.0503	glucan		-6.05974	-4.66086	-3.78034	-9.53681	-1.42021	-2.05976	-3.89534	-6.57626	-5.23325	1.00751	-0.931521	-5.24064	-9.72829	0.696508	-1.98338	-7.37279	-2.46954	-2.49601	0.253635	-2.46119	-8.70107	-1.75274	-4.41249	-7.07611	-7.36984	-5.72395	-0.658248	-7.52476	-7.0962	-1.15037	-4.46515	-2.71582	-4.09591	-1.68091	-6.76164	-5.71882	-4.43018	-0.67075	-4.48873	-5.12874	-4.52282
	CAGL0H08173g			CIN5	0	1.68205			-7.7774	-2.91609	-1.80592	-1.08951	-2.46754	-0.656131	-1.21238	-0.136999	-3.49942	0.125482	0.163077	-9.09045	-10.783	-4.56745	-0.588161	-6.00249	-2.64299	-0.433876	0.222068	-0.201988	-11.9198	-6.51257	0.623431	-0.846836	0.351687	-1.56356	-0.629048	-1.57048	6.73479	0.667638	1.32307	2.42289	3.72338	0.252183	-1.08136	-2.04319	-5.78373	1.14912	1.73785	8.72389	26.8552
	CAGL0L09955g		YOR043W	WHI2	Protein required for full activation of the general stress response; required with binding partner Psr1p, possibly through Msn2p dephosphorylation; regulates growth during the diauxic shift; negative regulator of G1 cyclin expression	-0.278211			0.351895	-2.51186	-0.134481	-0.792964	0.187313	-0.017926	1.23228	1.04232	1.52987	-0.167208	-1.06417	6.37855	37.9148	0.968299	1.34894	1.16344	1.31482	0.727752	-0.707271	-0.768607	-3.87319	21.0324	-1.47685	-3.71913	1.74009	8.81568	-0.574991	-1.33122	-4.36218	-1.20299	-0.334516	-1.44108	5.0745	0.138415	-1.13101	-2.22244	15.4056	-0.303502	-2.12033	0.753766	0.906774
	CAGL0D03234g		YLR019W	PSR2	Plasma membrane phosphatase involved in the general stress response; required with Psr1p and Whi2p for full activation of STRE-mediated gene expression, possibly through dephosphorylation of Msn2p; PSR2 has a paralog, PSR1, that arose from the whole genome duplication	0			0.130964	-1.18465	-0.105784	-0.753026	-1.20649	0.43976	0.765728	-0.538021	-1.87408	0.891737	0.895644	2.49533	14.767	0.85083	-0.721276	0.471027	1.72957	0.985331	-0.79837	0.282899	-0.626952	13.3795	-1.06879	-2.04904	1.33394	2.96399	-1.08686	-0.916877	-0.20758	0.230369	-0.352006	-0.181995	3.27683	-0.571858	0.33759	0.630142	1.84265	1.23091	-1.01235	1.05053	-0.451547
	CAGL0D05610g		YLL010C	PSR1	Plasma membrane associated protein phosphatase; involved in the general stress response; required along with binding partner Whi2p for full activation of STRE-mediated gene expression, possibly through dephosphorylation of Msn2p; PSR1 has a paralog, PSR2, that arose from the whole genome duplication	-0.336787			-0.245682	-0.698303	0.300675	-0.8805	1.16753	0.917614	0.345708	-0.580071	-3.19153	-0.778051	0.156867	5.40018	19.4895	0.817761	0.864187	0.919649	-0.691009	-1.94701	-0.286408	0.875961	-0.838018	15.7765	-0.0236617	-1.13052	3.03664	3.83067	-0.358666	0.0362213	-1.77376	-0.346244	-0.139593	0.0538682	4.82814	1.22613	0.973753	1.84473	-1.9954	-0.265797	1.3522	-1.01784	-0.148011
	CAGL0M10829g	SSK2	YNR031C	SSK2	MAP kinase kinase kinase of HOG1 mitogen-activated signaling pathway; interacts with Ssk1p, leading to autophosphorylation and activation of Ssk2p which phosphorylates Pbs2p; also mediates actin cytoskeleton recovery from osmotic stress; SSK2 has a paralog, SSK22, that arose from the whole genome duplication	-0.417743			0.74444	-12.1162	-0.2268	-0.696118	-0.791871	-1.5624	0.34402	-0.996346	-1.61398	-0.0119153	0.123782	13.2675	30.5903	1.46159	-0.0191649	42.4181	0.815498	-0.361513	0.164366	2.73539	12.9558	27.0139	1.25741	5.16017	14.0003	35.7523	0.457302	9.28017	51.8869	27.7948	2.51724	3.02718	4.89449	1.59447	2.03854	10.3474	2.57768	-1.0636	0.415551	2.38976	5.63787
	CAGL0D02882g		YLR006C	SSK1	Cytoplasmic response regulator; part of a two-component signal transducer that mediates osmosensing via a phosphorelay mechanism; required for mitophagy; dephosphorylated form is degraded by the ubiquitin-proteasome system; potential Cdc28p substrate	0			-0.297159	-4.83415	-0.483481	0.24183	-1.53342	0.225288	-0.0502412	-0.0850409	-1.89383	0.714016	-0.514553	6.32194	21.2212	0.394266	-1.02114	14.7927	1.6519	-0.484267	-0.150654	1.56954	9.51855	23.1982	1.79462	5.04191	10.2404	25.5625	0.479705	5.12028	25.5986	9.13166	1.36389	1.82646	3.26035	1.2251	3.16454	6.40512	0.617068	-0.0865393	0.534311	1.55586	2.46236
	CAGL0L05632g	PBS2	YJL128C	PBS2	MAP kinase kinase of the HOG signaling pathway; activated under severe osmotic stress; mitophagy-specific regulator; plays a role in regulating Ty1 transposition	0			0.291818	-2.06195	0.249449	0.389452	0.0549815	1.18908	-0.00508738	0.15306	-0.320441	1.41632	-0.615942	0.32978	1.61413	1.16481	0.841927	5.56513	2.18874	1.63678	0.322472	-0.36254	0.532593	1.38272	-0.168724	1.18995	2.10119	1.82084	-0.290636	2.38216	9.97405	2.33437	0.494533	0.752272	1.27595	-0.180245	-0.0289742	0.316767	1.16286	-0.418253	-0.0415539	-0.0650806	-0.0174199
	CAGL0M11748g	HOG1	YLR113W	HOG1	Mitogen-activated protein kinase involved in osmoregulation; controls global reallocation of RNA Pol II in response to osmotic shock; acts via three independent osmosensors; mitophagy-specific regulator; mediates the recruitment and activation of RNA Pol II at Hot1p-dependent promoters; localization regulated by Ptp2p and Ptp3p; nuclear form represses pseudohyphal growth; protein abundance increa…	0			-0.985116	-3.25318	0.223831	-0.766186	-1.79365	0.050986	0.0283791	1.35732	-1.1617	0.878986	0.313053	-0.816322	-0.615926	0.330257	1.05873	5.35913	1.91649	1.23615	0.0623035	0.0726927	0.606698	1.57198	0.0497492	0.0660359	1.42881	1.67224	-1.08964	1.51829	8.87305	4.511	-0.303478	-0.127503	0.0517129	1.73864	-0.0501094	1.11959	0.638736	-0.0382814	1.60042	0.527927	0.45604
	CAGL0E02629g		YOR002W	ALG6	Alpha 1,3 glucosyltransferase; involved in transfer of oligosaccharides from dolichyl pyrophosphate to asparagine residues of proteins during N-linked protein glycosylation; mutations in human ortholog are associated with disease	0			3.29702	2.88696	1.10183	8.60164	3.68249	0.821113	0.497835	4.4254	-1.25672	1.73616	1.00193	38.0146	110.216	18.4933	-0.820501	22.6022	20.9185	4.79834	-2.59028	-1.95404	9.78591	454.962	1.52388	6.10733	48.1302	159.57	-0.408674	5.90663	65.5906	59.3584	4.69643	14.4436	17.8044	-0.183498	2.98541	22.1112	-0.644503	-0.0590983	3.17565	14.3475	30.7182
	CAGL0L10450g		YOR067C	ALG8	Glucosyl transferase; involved in N-linked glycosylation; adds glucose to the dolichol-linked oligosaccharide precursor prior to transfer to protein during lipid-linked oligosaccharide biosynthesis; similar to Alg6p	0			0.470495	4.57243	0.653779	3.94721	0.724177	1.43794	0.236709	0.584835	0.252957	1.44618	0.374282	29.2766	37.1268	0.220601	-0.611634	19.8573	31.1287	2.50472	0.195577	0.3304	6.74094	161.883	2.29518	7.88492	25.0244	58.1097	0.816261	6.89235	54.2066	37.9982	3.60711	7.93247	2.1685	0.223605	2.16044	9.55825	-0.415611	-0.320048	2.36561	7.47828	15.0129
	CAGL0E06028g	ALG5	YPL227C	ALG5	UDP-glucose:dolichyl-phosphate glucosyltransferase; involved in asparagine-linked glycosylation in the endoplasmic reticulum	0			-0.764648	3.31753	-0.598462	3.04771	0.360189	1.33231	-0.242361	-0.221043	0.0578368	1.46057	-0.408619	2.0877	23.7613	1.16282	-1.17111	10.701	1.14827	0.247323	0.125475	-0.18893	5.23037	0.471997	0.339481	5.10504	6.5498	24.5626	0.49153	4.37118	19.951	4.93658	3.17338	4.7869	5.58308	0.87681	2.96469	5.59716	0.0244839	-0.11801	2.52408	5.58758	8.32311
	CAGL0K05005g		YNL219C	ALG9	Mannosyltransferase, involved in N-linked glycosylation; catalyzes both the transfer of seventh mannose residue on B-arm and ninth mannose residue on the C-arm from Dol-P-Man to lipid-linked oligosaccharides; mutation of the human ortholog causes type 1 congenital disorders of glycosylation	0			-1.73337	0.409293	-0.711159	-1.33313	-0.0502387	0.888463	0.187419	0.323994	-0.502259	1.37607	0.52108	3.22587	9.34393	1.81111	-0.112037	2.08865	1.8725	1.17611	1.95854	1.27999	3.76128	0.831427	0.312099	0.764378	2.36699	10.7968	-0.032537	0.130762	4.21252	0.630107	-0.253804	0.0464455	1.63084	0.550399	2.00476	1.53138	-1.14476	0.510836	1.64808	2.63974	1.69109
	CAGL0L06556g		YGR227W	DIE2/ALG10	Dolichyl-phosphoglucose-dependent alpha-1,2 glucosyltransferase; located in the ER; functions in the pathway that synthesizes the dolichol-linked oligosaccharide precursor for N-linked protein glycosylation; has a role in regulation of ITR1 and INO1	0			-0.506661	0.038442	0.612806	3.72195	-0.065775	1.12595	0.146621	0.430391	-0.090442	1.4514	1.43325	1.92183	7.27585	0.443628	-1.35817	1.43416	1.72957	0.985331	0.148133	0.339504	3.11462	7.14845	0.707377	1.41754	5.29893	14.9919	0.327879	1.02859	5.24606	1.15626	0.973093	1.31666	2.06793	2.18117	1.22558	2.7697	-0.192883	-0.626116	1.06037	2.08918	2.36731
	CAGL0J08569g		YOR085W	OST3	Gamma subunit of the oligosaccharyltransferase complex of the ER lumen; complex catalyzes asparagine-linked glycosylation of newly synthesized proteins; Ost3p is important for N-glycosylation of a subset of proteins	0			1.09012	2.2704	0.0376333	1.70785	0.360189	1.33231	0.236709	0.01573	0.252957	1.44618	0.595939	1.40802	3.8306	1.18821	1.31453	5.44309	1.91649	1.23615	-0.572401	-0.0853068	3.40351	21.7888	-0.716384	0.550949	2.22273	13.986	-0.0719717	1.43924	10.0293	5.96783	0.407438	1.18095	0.70891	-0.227794	-0.517825	2.25657	1.33492	-0.571767	-0.242187	-0.0601445	0.398952
	CAGL0A04587g		YBL082C	ALG3	Dolichol-P-Man dependent alpha(1-3) mannosyltransferase; involved in the synthesis of dolichol-linked oligosaccharide donor for N-linked glycosylation of proteins	0			-2.10914	3.39373	0.722114	0.187494	-0.121081	1.09612	-0.337129	-1.08633	-1.21641	1.15294	0.469652	-1.85036	-0.521963	0.0635164	-0.0671175	1.48895	0.586139	-0.437651	0.615451	0.862776	4.41843	0.284805	1.02038	2.18506	3.12342	15.5842	-0.211852	2.5907	14.3765	5.99134	0.677982	0.579589	1.22146	-0.127759	0.373014	-0.822371	-1.20042	-0.337779	0.275591	2.62925	4.37598
	CAGL0A00451g	PDR1	YGL013C	PDR1	Transcription factor that regulates the pleiotropic drug response; zinc cluster protein that is a master regulator involved in recruiting other zinc cluster proteins to pleiotropic drug response elements (PDREs) to fine tune the regulation of multidrug resistance genes; relocalizes to the cytosol in response to hypoxia; PDR1 has a paralog, PDR3, that arose from the whole genome duplication	4.79354		PDR	-11.2838		-0.705773	-5.53693	-4.85665	-1.4756	-0.148768	-0.375197	-4.20048	0.99362	-0.815833	-6.82315	-6.20652	-1.32002					-2.69767	-45.6075	-50.0624	-18.1905	-0.106685	-1.91866	-7.45645	-3.75983					-0.240592	-2.76554	-3.34162	0.733128	-0.194804	-6.2946	-1.90168	-0.00780414	0.354585	0.729998	1.73036
	CAGL0K03377g		YMR102C	LAF1	essential for retrograde transport of ergosterol at PM/ER contact sites	8.29694	lipid	PDR	7.07629	-0.473164	-6.62307	-7.81531	-4.40288	-2.13856	-2.46803	-4.81726	-4.14578	-0.209614	-0.203291	-7.2608	-6.38446	-1.32002	-0.132589	-6.85768	-0.0631383	-1.21086	-1.09191	-8.47662	-11.457	-0.241864	-1.60174	-4.9835	-5.55642	-4.52339	0.35224	-2.74775	-4.69893	-1.39835	-2.75321	-1.71654	-3.48018	-0.262859	-1.95532	-1.68773	-1.67461	-0.945805	-0.22686	-1.73743	-2.33678
	CAGL0K00715g	RTA1	YGR213C	RTA1	Protein involved in 7-aminocholesterol resistance; has seven potential membrane-spanning regions; expression is induced under both low-heme and low-oxygen conditions; member of the fungal lipid-translocating exporter (LTE) family of protein; RTA1 has a paralog, YLR046C, that arose from the whole genome duplication	4.83979	lipid	PDR	-1.75053	0.765089	-0.285429	-3.15074	-2.61962	-0.51868	-0.864494	-2.10931	-2.8316	0.45592	0.296927	-4.72162	-4.2219	-0.261837	3.07823	1.15519	2.10954	1.51222	0.48252	-3.04918	-4.88028	-0.642117	-3.85795	-4.44917	-4.38708	-3.40616	-0.576611	-2.90387	0.985317	2.77167	-2.09805	-2.24564	-2.24026	-1.69649	-2.82193	-4.11215	-0.0354408	-1.07169	-0.402167	-0.39324	-1.58939
	CAGL0G00242g	YOR1	YGR281W	YOR1	Plasma membrane ATP-binding cassette (ABC) transporter; multidrug transporter mediates export of many different organic anions including oligomycin; homolog of human cystic fibrosis transmembrane receptor (CFTR)	-0.881936	lipid	PDR	-1.52595	-0.0450255	0.578981	0.16453	-3.08773	-1.17116	0.181059	0.563466	-7.25763	0.559472	0.321014	6.05655	19.9608	1.99776	-0.199041	-0.725427	0.754781	-4.56056	-0.635617	0.0969649	-0.458501	4.64237	0.88745	-0.109127	2.18253	4.26085	0.0931762	-0.35458	-1.1851	0.415728	-0.181731	-1.2247	3.20125	-0.150511	-0.864782	-3.23004	11.7334	-0.500102	-0.110454	0.196547	-0.231627
	CAGL0F02717g	PDH1	YDR406W	PDR15 (PDH1)	Plasma membrane ATP binding cassette (ABC) transporter; multidrug transporter and general stress response factor implicated in cellular detoxification; regulated by Pdr1p, Pdr3p and Pdr8p; promoter contains a PDR responsive element; PDR15 has a paralog, PDR5, that arose from the whole genome duplication	0.0433099	lipid	PDR	-1.89468	-0.079406	1.0551	0.195311	8.18451	-2.73652	-0.119767	-1.1784	3.38439	0.277074	0.633954	-0.498005	6.81713	0.992669	2.20323	1.13869	2.97745	0.0195414	0.513241	0.825483	0.611979	19.2151	0.651877	-1.12016	1.03038	0.457639	0.530336	-0.200139	1.55288	0.746554	0.491319	1.50918	5.88109	-0.56723	1.51283	1.50802	-3.62798	0.556149	-0.455108	-1.05173	-0.457023
	CAGL0M01760g	CDR1	YOR153W	PDR5 (CDR1)	Plasma membrane ATP-binding cassette (ABC) transporter; multidrug transporter actively regulated by Pdr1p; also involved in steroid transport, cation resistance, and cellular detoxification during exponential growth; PDR5 has a paralog, PDR15, that arose from the whole genome duplication	0.270004	lipid	PDR	-10.9769	-1.67195	0.985216	2.47386	6.88204	-0.959691	-0.273423	0.408773	11.3834	4.66081	-0.180413	-2.62495	-1.04079	-0.132567	-2.18984	-1.06619	0.426011	-0.629777	0.806601	-0.560174	4.32662	122.038	-0.403416	-1.18274	0.921065	0.275905	1.31307	0.489822	0.107408	-0.516642	0.656934	1.54989	4.39416	-0.553248	-0.49589	1.14429	-2.35295	-0.0674931	0.686558	1.06732	-0.198436
	CAGL0C04697g		YJR101W	RSM26	Mitochondrial ribosomal protein of the small subunit	0	mito	tln	16.9887	-0.519488	0.633821	13.9384	53.2557	5.17661	0.20371	0.176895	43.0898	5.69444	1.76763	25.8406	28.6897	3.40427	0.0896189	8.56394	2.54521	0.686889	0.622247	0.802395	4.39877	17.2693	1.00232	1.32687	14.3983	10.9093	-0.0691216	1.79712	5.09671	1.54598	2.52635	8.27584	11.8881	0.779469	3.01049	19.1366	1.75759	0.251816	0.307575	0.861809	0.540087
	CAGL0D05412g		YBR251W	MRPS5	Mitochondrial ribosomal protein of the small subunit	0	mito	tln	20.2174	0.836554	-0.59948	13.223	48.0277	5.1007	-0.564169	0.349474	36.3223	3.83153	-0.363717	24.1948	24.8372	3.12519	0.23484	8.23924	1.85108	1.14712	1.02533	1.07997	2.55591	15.9957	1.05624	1.23647	13.7023	10.4519	-1.05809	2.4972	3.3194	1.33578	2.45587	8.2624	10.407	0.902179	3.58826	20.4299	0.982533	-0.195143	1.20866	1.56347	0.287622
	CAGL0F02695g		YDR405W	MRP20	Mitochondrial ribosomal protein of the large subunit	0	mito	tln	24.7177	0.135398	0.721563	13.4292	37.9255	2.81623	-0.539783	-0.621085	37.2785	3.98128	-0.20594	24.2784	23.2859	2.02702	-0.214332	8.87073	1.74904	1.011	-0.122089	-0.0704106	4.42513	20.2917	-0.369451	1.7716	13.8431	9.28503	1.19208	2.17142	4.2083	0.398252	3.28774	9.11901	11.074	1.74093	1.74615	20.454	1.86007	0.0842004	-0.253725	0.864821	-0.900448
	CAGL0E03520g		YLR312W-A	MRPL15	Mitochondrial ribosomal protein of the large subunit	0	mito	tln	22.2361	1.01926	-0.452147	13.2992	48.4446	4.45494	0.417838	1.23121	51.495	8.83714	0.418368	23.7828	22.9362	3.90498	2.07473	8.66995	2.18874	1.63678	1.24117	1.50519	4.28203	14.7056	0.969254	1.543	13.9935	10.0126	0.0549286	1.26641	4.97361	1.25929	2.64553	8.61957	10.8277	0.186406	2.6727	19.2082	0.513049	-0.65814	0.431311	1.62565	-0.413381
	CAGL0F03663g		YPL173W	MRPL40	Mitochondrial ribosomal protein of the large subunit	0	mito	tln	11.0748	0.576016	-0.142016	6.68326	29.425	2.57424	0.175126	0.985041	27.7874	4.00496	-0.368041	12.4277	12.5805	1.21119	1.44064	5.25534	2.2957	1.87744	-0.055722	-0.611385	2.63052	9.59747	-0.0329773	-0.0222226	8.50239	6.05152	0.258891	0.834775	3.28364	1.02811	1.68819	4.69043	6.43948	-0.498873	0.548586	9.30522	1.26381	-0.394339	-0.0134307	0.136587	0.326401
	CAGL0K01243g		YGR076C	MRPL25	Mitochondrial ribosomal protein of the large subunit; mutation confers increased replicative lifespan	0	mito	tln	4.88833	-0.213447					-0.146444	0.642364	28.4654	4.44268	0.787574	15.1727	16.8925	1.75759	-0.234455	6.20384	2.18874	1.63678	-0.211528	0.355071	0.557074	7.68753	-0.399485	0.867984	9.21434	6.64486	0.975451	1.52157	2.42795	1.34459	1.28883	4.56911	6.78211	1.30477	2.36555	9.79631	1.06941	-0.483654	-0.0279429	0.298361	0.0210047
	CAGL0E04928g		YGL143C	MRF1	Mitochondrial translation release factor; involved in stop codon recognition and hydrolysis of the peptidyl-tRNA bond during mitochondrial translation; lack of MRF1 causes mitochondrial genome instability	0	mito	tln	21.4672	-0.724871	0.88415	16.4071	62.5349	6.33625	-0.205387	0.204375	57.6637	8.01041	-0.471868	30.0575	35.1188	3.22994	-0.124079	7.89049	1.72957	0.985331	-0.951596	-0.878071	1.83136	15.0201	0.0774365	1.65618	16.2442	13.2196	0.619433	1.9471	3.83874	2.78602	2.84296	10.3282	14.1702	-0.540158	3.87941	23.2292	3.31002	-0.55989	0.0856329	1.77573	-0.473667
	CAGL0E06314g		YKL155C	RSM22	Mitochondrial ribosomal protein of the small subunit; also predicted to be an S-adenosylmethionine-dependent methyltransferase	0	mito	tln	8.02706	-0.252592	0.313764	7.95991	29.5456	2.94389	-0.569768	-0.420474	30.2589	4.61469	0.39407	13.8079	15.7096	1.00221	0.390139	5.29382	2.21529	1.68185	-0.590598	1.0217	1.14225	2.89269	0.272552	1.18995	8.6778	7.04365	-0.38101	0.926458	2.36948	1.12259	1.08894	4.69724	6.40047	1.07235	2.51937	11.5442	1.03977	-0.610325	-0.265128	0.606079	-0.0400053
	CAGL0M10329g		YKL003C	MRP17	Mitochondrial ribosomal protein of the small subunit; MRP17 exhibits genetic interactions with PET122, encoding a COX3-specific translational activator	0	mito	tln	18.8948	0.634585	0.520124	12.6917	47.0541	4.91137	0.547536	0.350227	36.6257	5.43608	1.41157	21.4888	24.1457	2.4259	0.372752	8.8971	2.54521	0.686889	-1.12691	-0.122758	2.32784	15.282	0.907052	2.40064	12.4634	10.0235	1.10373	3.15437	4.69823	0.58856	2.30732	7.19711	9.61923	1.55158	3.13468	16.6517	0.954855	-0.689218	-0.189437	1.16351	0.0965601
	CAGL0E02959g		YGR150C	CCM1	Mitochondrial 15S rRNA-binding protein; required for intron removal of COB and COX1 pre-mRNAs; has separable roles in stabilizing mitochondrial 15S rRNA and in maturation of the COB and COX1 mRNAs; contains pentatricopeptide repeat (PPR) motifs; mutant is respiratory deficient and has defective plasma membrane electron transport	0	mito	tln	30.055	-1.20512	0.488034	20.4863	69.3292	7.26145	-0.204737	0.472121	55.1069	9.30672	0.30527	34.5788	37.3986	3.82132	0.357942	12.5355	0.926213	-0.0255506	-0.825292	0.785914	5.88752	31.9378	1.97491	2.55736	20.3713	14.7823	0.551937	2.68511	4.89395	1.37346	3.61889	11.7383	15.5634	1.09177	5.54797	30.0543	0.457413	0.486446	1.21897	2.05547	-0.660946
	CAGL0F01529g		YLR069C	MEF1	Mitochondrial elongation factor involved in translational elongation	0	mito	tln	22.6378	0.326665	0.14038	13.5216	57.7919	5.73556	0.509872	0.796527	45.0028	6.7584	0.523051	26.1089	31.6975	1.6325	2.31058	10.9052	1.96208	1.29926	1.26231	1.31458	3.11921	15.869	0.503442	1.19117	15.04	11.7385	1.19825	2.6855	5.18598	0.528619	3.11291	8.43524	11.5179	0.660901	2.7632	20.6326	3.43058	-0.901243	-0.612847	1.19213	-0.264757
	CAGL0G07205g		YML025C	YML6	Mitochondrial ribosomal protein of the large subunit; has similarity to E. coli L4 ribosomal protein and human mitoribosomal MRP-L4 protein; essential for viability, unlike most other mitoribosomal proteins	0	mito	tln	6.11013	-0.275818	-0.0657187	4.69662	21.6491	1.57297	-0.00401196	0.63742	19.0162	2.41365	0.459887	10.8347	9.18927	1.27175	0.0400729	2.26136	2.27146	1.91271	0.0623035	0.0726927	0.606698	2.65503	-0.478378	1.16885	6.74095	4.99637	-0.0185547	0.273634	1.80096	1.45015	1.19413	3.70117	4.7928	0.313989	0.909824	8.88669	1.13091	-0.0755846	0.270839	0.448558	0.039481
	CAGL0I08723g		YGR171C	MSM1	Mitochondrial methionyl-tRNA synthetase (MetRS); functions as a monomer in mitochondrial protein synthesis; functions similarly to cytoplasmic MetRS although the cytoplasmic form contains a zinc-binding domain not found in Msm1p	0	mito	tln	23.479	2.10553	1.11168	15.693	54.6407	5.30229	-0.00943251	0.55646	45.6397	7.59166	-0.289331	29.5728	32.1953	1.2815	-0.344267	9.36706	1.49879	0.686889	-0.081449	1.51156	2.29347	18.5624	1.18069	1.67653	15.8449	12.6229	1.17781	2.16162	4.95948	0.717543	2.61113	8.94034	12.4518	1.78532	4.6882	23.4339	0.954855	0.392494	-0.304661	1.34903	-0.498929
	CAGL0L10824g		YCR046C	IMG1	Mitochondrial ribosomal protein of the large subunit; required for respiration and for maintenance of the mitochondrial genome	0	mito	tln	11.2018	-0.598379	0.183623	7.34087	26.9199	2.66471	0.933075	0.311801	22.3012	3.97435	0.21151	13.8717	16.5193	1.82778	0.876469	4.89797	2.27146	1.91271	0.334667	0.733437	0.895617	8.01333	0.22236	1.28981	8.7596	6.99063	1.17384	1.52388	3.2749	1.42482	1.79234	4.82469	6.44271	0.164487	2.27606	11.2806	1.26381	-0.603238	0.370166	0.832131	0.113524
	CAGL0J05258g		YJL063C	MRPL8	Mitochondrial ribosomal protein of the large subunit	0	mito	tln	9.79136	1.35199	-0.085525	4.54731	21.6424	2.29797	-0.00553663	-0.368702	19.3694	3.56032	0.937155	8.11604	8.49769	1.24753	0.0817276	3.12125	2.24122	1.72889	-0.756178	-0.305301	1.57178	4.79866	0.647058	0.877915	6.49522	4.67036	0.819248	0.603559	1.333	1.0586	1.10205	3.50996	4.79044	-0.998134	1.35569	6.34074	1.26381	-0.0755846	-0.0526885	-0.00573353	0.039481
	CAGL0H07029g		YDR322W	MRPL35	Mitochondrial ribosomal protein of the large subunit	0	mito	tln	10.2144	0.934584	0.0276586	6.66994	23.9781	1.95843	-0.42041	0.0262531	18.8216	3.23534	1.23321	12.664	12.8348	1.27175	0.5547	4.90069	2.24122	1.72889	0.0623035	0.698484	0.0023577	1.57198	0.573349	0.930038	7.44634	6.09849	-0.424458	-0.108572	2.6602	0.998518	1.17428	4.1908	5.74398	1.19935	1.98447	8.85784	1.44128	-0.0755846	0.603446	0.0479947	0.680615
	CAGL0B03267g		YBR282W	MRPL27	Mitochondrial ribosomal protein of the large subunit; homolog of human Bcl-2 interacting protein BMRP	0	mito	tln	3.93869	-0.335154	-0.245783	4.89905	32.3105	2.49061	1.19478	0.743235	26.8642	3.34706	-0.442755	11.6097	13.8158	1.04776	0.558047	5.235	2.10954	2.35001	1.39458	-0.332331	1.02543	9.73336	-0.983144	0.56416	7.85207	5.74334	0.211678	0.374174	2.52485	0.740411	1.05727	3.89803	5.55042	1.18502	1.09063	8.53249	0.982533	0.00336156	0.712403	0.500664	0.239614
	CAGL0I08877g		YGR165W	MRPS35	Mitochondrial ribosomal protein of the small subunit; null mutant does not grow on glycerol, is sensitive to 2,4-dichlorophenol, and accumulates large lipid droplets	0	mito	tln	9.37398	-0.00710014	-0.130089	8.45281	35.6782	0.888463	-0.258353	-0.115254	26.4695	3.08236	-0.15271	15.2643	18.3367	1.04776	-0.0837946	4.05838	2.21529	1.68185	2.02254	1.69834	0.819905	6.37484	-0.625529	0.445481	10.1642	7.60272	1.05168	0.448074	2.80858	1.15626	1.56822	5.18109	7.47416	1.33634	4.46107	12.2016	1.40526	-0.0755846	1.20368	1.54065	0.039481
	CAGL0M09603g		YMR158W	MRPS8	Mitochondrial ribosomal protein of the small subunit	0	mito	tln	6.8078	-0.0998044	0.491353	5.32627	17.8599	2.58455	0.414198	0.258027	15.7319	2.56141	-0.484687	6.48601	7.578	1.28393	0.932584	2.13979	2.24122	1.72889	-0.522316	-0.151269	0.591922	6.09757	0.104343	1.03585	5.43405	3.73398	0.144517	0.581947	1.96609	1.38564	0.740038	2.55944	3.43457	-0.456173	1.29651	5.89527	1.33492	-0.0755846	-0.0526885	0.654693	0.039481
	CAGL0K11044g		YDR237W	MRPL7	Mitochondrial ribosomal protein of the large subunit; MRPL7 produces both YmL5 and YmL7, which are two different modified forms of the same protein	0	mito	tln	5.71934	1.20942	0.291983	5.24707	19.9749	2.82201	0.236709	0.43763	14.7883	2.56141	0.589052	8.35585	8.71803	1.28376	0.0400729	2.82083	2.27146	1.91271	0.0623035	0.0726927	0.0023577	1.57198	-0.0547008	0.461252	5.7734	4.32291	-0.0185547	-0.00687908	2.02704	1.45015	0.568066	2.58398	4.32907	-0.0708717	0.511531	6.77058	1.37077	-0.241033	-0.207972	-0.140172	-0.0748856
	CAGL0L04334g		YOR158W	PET123	Mitochondrial ribosomal protein of the small subunit; PET123 exhibits genetic interactions with PET122, which encodes a COX3 mRNA-specific translational activator	0	mito	tln	9.74202	-1.02245	0.397493	4.5781	16.5841	2.64999	-0.286754	0.0332903	15.3872	1.41632	-0.0849128	10.1583	9.15713	1.92835	0.876469	3.64823	2.27146	1.91271	-0.887955	1.33822	-0.281388	1.10105	0.623941	1.41185	6.94692	4.63767	0.259894	-0.00687908	1.22198	1.45015	1.2823	4.01959	4.51106	0.962953	2.29034	8.68966	1.43431	-0.0755846	-0.0526885	0.638146	0.039481
	CAGL0M07513g		YMR024W	MRPL3	Mitochondrial ribosomal protein of the large subunit; located in close proximity to the polypeptide exit channel of the ribosome; mutations in human homolog MRPL44 cause childhood cardiomyopathy; human MRPL44 deficiency results in inefficient assembly of the mitochondrial ribosome, and in tissue-specific respiratory chain deficiency, manifesting as either Complex I+Complex IV or Complex IV defici…	0	mito	tln	10.3161	-0.064263	-0.170143	5.95043	20.5309	1.37153	0.320421	-0.433799	22.9825	3.31128	0.0944192	13.1832	12.3402	1.16481	-0.560112	3.52565	2.28575	1.8282	0.0623035	0.0726927	0.0023577	1.57198	0.0899704	1.3981	8.41576	6.14622	0.672564	1.08858	2.22047	1.38564	1.81212	4.32246	5.24381	1.78912	2.15768	10.4218	1.43431	-0.0755846	-0.0526885	-0.00573353	0.039481
	CAGL0J11330g		YNL185C	MRPL19	Mitochondrial ribosomal protein of the large subunit	0	mito	tln	9.60867	-0.349106	0.0331226	4.19852	19.7915	1.37153	-0.464816	-0.100204	15.9306	2.01285	-0.543957	8.33264	9.73072	1.23335	-0.305805	1.1766	2.2957	1.87744	-0.167302	0.12373	-0.600545	4.73056	-0.354112	0.614314	5.98348	4.1603	-0.0185547	1.1576	0.10254	1.45015	0.903174	2.69928	3.92018	-0.456173	0.715909	7.46156	1.33492	-0.0755846	-0.0526885	0.57606	0.039481
	CAGL0K02717g		YHL004W	MRP4	Mitochondrial ribosomal protein of the small subunit	0	mito	tln	27.2846	0.426745	0.673322	16.2582	63.8274	4.80291	-0.240135	0.279423	47.2952	7.4917	0.439344	33.6683	36.8191	2.82795	-0.421409	10.6067	1.25684	0.382142	0.309918	-0.257034	3.65013	20.4357	0.973413	2.46945	19.3228	14.6957	0.274655	2.08663	4.93509	-0.0990881	3.65976	10.9684	14.3772	3.15025	3.97551	27.8284	1.84265	-1.26516	0.183018	1.47213	-0.829447
	CAGL0J11858g	RML2	YEL050C	RML2	Mitochondrial ribosomal protein of the large subunit (L2); has similarity to E. coli L2 ribosomal protein; mutant allele (fat21) causes inability to utilize oleate, and induce oleic acid oxidation; may interfere with activity of the Adr1p transcription factor	0	mito	tln	8.39589	0.390452	-0.643623	6.1353	29.5265	2.88077	0.102431	0.341384	21.8147	3.07462	-0.515849	14.4112	16.3922	2.43978	1.42566	5.08889	2.28575	1.8282	-0.0064123	1.10238	2.49704	6.32607	-0.206554	1.37896	8.99456	6.27084	0.603771	0.0914468	1.28781	1.19117	1.35651	4.5215	6.01126	1.42942	2.78708	10.089	1.44128	-0.145717	-0.118202	-0.061775	-0.0074394
	CAGL0I09548g		YGL129C	RSM23	Mitochondrial ribosomal protein of the small subunit; has similarity to mammalian apoptosis mediator proteins; null mutation prevents induction of apoptosis by overproduction of metacaspase Mca1p	0	mito	tln	15.4212	1.66331	0.273439	7.87351	33.0204	2.6426	0.244832	0.163422	22.2566	3.69778	0.589052	14.1039	14.8843	1.87422	1.40455	6.0449	2.18874	1.63678	-1.46856	-0.438479	1.00347	4.54155	1.42668	1.05088	10.1246	7.74771	0.144713	1.84821	2.28904	0.914511	1.81706	5.4574	6.93603	1.48645	2.67969	12.3384	1.33492	-0.341252	0.827177	0.799461	-0.148582
	CAGL0L08030g		YCR024C	SLM5	Mitochondrial asparaginyl-tRNA synthetase	0	mito	tln	11.2702	-1.17259	-0.423601	8.92414	38.9029	3.58915	0.933075	0.538179	26.5918	3.23534	-0.459954	16.7753	19.1913	1.86094	0.993137	6.56314	2.08383	1.47377	0.930242	0.609372	1.87983	7.48891	-0.444415	1.84727	9.67746	8.20697	0.65824	0.257933	1.24854	0.717543	1.4784	5.161	7.6247	1.43333	4.0083	12.4851	1.40526	0.40645	0.105085	0.87852	0.509044
	CAGL0I02332g		YHR168W	MTG2	Putative GTPase; member of the Obg family; peripheral protein of the mitochondrial inner membrane that associates with the large ribosomal subunit; required for mitochondrial translation, possibly via a role in ribosome assembly	0	mito	tln	17.5086	-0.377891	1.16314	10.7069	38.0804	3.62403	-0.194199	0.00258777	46.3688	7.44442	0.397901	20.0345	21.8328	1.0942	-1.16827	3.06635	2.13566	1.55212	0.22987	0.0443647	2.50245	11.448	-0.224828	0.995525	12.216	10.1149	-0.308851	0.312644	0.710612	1.22742	2.24861	5.89007	8.24182	1.12367	2.98326	14.3258	1.33492	-0.4621	-0.107357	0.923587	-0.239917
	CAGL0F01133g		YOL033W	MSE1	Mitochondrial glutamyl-tRNA synthetase; predicted to be palmitoylated	0	mito	tln	8.59852	0.849783	0.0482101	7.8701	33.1035	2.62709	-0.184661	0.430391	22.8377	2.01525	0.827536	12.8817	14.4797	1.28376	1.3508	7.14435	3.11642	1.72889	0.161205	-0.447049	0.519804	10.9906	-0.383968	-0.0222226	8.3794	6.86141	-0.750565	-0.863053	3.11073	1.41664	1.24415	4.64673	6.84615	0.417967	0.730236	11.3216	1.09978	0.123819	-0.0526885	0.731135	0.039481
	CAGL0L08734g		YPL013C	MRPS16	Mitochondrial ribosomal protein of the small subunit	0	mito	tln	18.6097	-0.245716	1.06539	7.9517	30.8621	2.66471	0.146621	0.430391	22.1543	3.00038	0.316516	17.4325	16.6291	1.18821	0.124775	5.07842	2.03375	1.40072	-1.49245	-0.294965	1.30791	7.43316	0.677055	1.34398	10.3737	7.59146	0.0598591	0.0914468	2.72722	1.19117	1.74508	6.20425	8.15123	2.5945	3.71282	15.5066	1.37077	-0.674297	-0.455222	0.908091	-0.3572
	CAGL0J02838g		YER050C	RSM18	Mitochondrial ribosomal protein of the small subunit; has similarity to E. coli S18 ribosomal protein	0	mito	tln	4.18772	1.16589	-0.814291	4.63068	20.9176	2.25578	0.796239	0.01573	15.0942	1.93964	-1.13412	7.69247	8.20622	1.11767	-0.415669	3.8689	2.2655	1.77786	0.0623035	0.0726927	0.0023577	1.57198	0.630241	0.692078	5.62124	5.14525	-0.0310358	-0.0115064	3.03222	1.38564	0.915176	2.86029	3.58625	0.471826	2.12832	6.56815	1.40526	-0.145717	0.54554	0.100543	-0.0074394
	CAGL0M04455g		YLR139C	SLS1	Mitochondrial membrane protein; coordinates expression of mitochondrially-encoded genes; may facilitate delivery of mRNA to membrane-bound translation machinery	0	mito	tln	11.543	-0.0310184	1.24577	9.32986	24.6011	2.64999	-0.136643	0.15306	25.4408	3.73941	0.0527839	10.7432	8.06374	1.25398	-0.305805	4.44314	2.2957	1.87744	-0.149868	1.2759	1.87983	4.2919	0.46537	1.19274	7.86593	5.49225	-0.0354774	0.521973	1.68284	1.34459	1.19475	4.0897	4.29962	-0.150029	1.7339	10.1664	1.13091	-0.0755846	0.342149	0.494844	0.10233
	CAGL0G01881g		YPR100W	MRPL51	Mitochondrial ribosomal protein of the large subunit	0	mito	tln	6.00071	1.38536	-0.10454	3.48881	16.4385	1.89351	-0.136643	-0.100204	17.5155	2.77425	0.459887	6.97866	6.03143	1.27175	1.05987	2.0689	2.27146	1.91271	-0.271524	-0.259234	-0.342436	1.51433	-1.03999	0.293908	4.0635	2.70313	-0.0310358	1.61706	0.525473	1.38564	1.30625	2.45396	3.30182	0.780374	0.336221	5.31768	1.29908	-0.0755846	-0.0526885	0.368666	0.039481
	CAGL0G02277g		YKR085C	MRPL20	Mitochondrial ribosomal protein of the large subunit	0	mito	tln	4.33995	-0.0942478	0.201169	6.66938	20.4535	1.37153	0.244832	0.491909	18.5231	2.4298	0.540712	7.0204	6.64877	1.21119	-0.598793	1.97985	2.24122	1.72889	0.48168	1.30168	1.60497	1.32068	-0.276054	-0.175034	5.45779	3.27831	-0.0256844	-0.289825	0.992131	1.42482	0.696019	3.08393	3.43722	2.86777	2.98737	6.26001	1.44128	-0.865028	-0.817035	0.120697	-0.446783
	CAGL0B02167g		YGR220C	MRPL9	Mitochondrial ribosomal protein of the large subunit	0	mito	tln	7.34251	-0.368332	0.783937	5.10296	21.3292	1.95843	0.414198	0.43763	15.0552	1.44618	-0.515849	9.84297	11.3365	1.21119	1.11262	5.64492	2.2655	1.77786	0.170104	-0.123397	0.743064	1.9328	-0.206554	0.422922	6.8322	5.48894	0.505979	0.33723	2.35596	1.26508	1.00172	3.22195	4.17325	1.01428	0.690187	6.56815	2.05185	-0.0755846	-0.0526885	0.123615	0.039481
	CAGL0D04158g		YIL093C	RSM25	Mitochondrial ribosomal protein of the small subunit	0	mito	tln	7.63163	-0.551817	0.326973	3.43275	19.6802	1.1569	-1.26097	0.349474	15.2644	1.15294	0.0860643	11.4617	10.7974	1.00221	0.0885997	3.09863	2.21529	1.68185	-0.0398436	0.00134114	-0.27748	8.37521	-0.979297	-2.62748e-05	8.14121	6.15895	0.433963	-0.0115064	2.03246	1.38564	1.37071	3.92543	5.93109	0.156247	-0.986471	8.75687	0.982533	-0.424666	-0.607743	0.0761359	-0.345891
	CAGL0L00451g		YMR188C	MRPS17	Mitochondrial ribosomal protein of the small subunit	0	mito	tln	5.21299	-0.242023	1.07874	6.04398	17.7205	1.95843	-0.40426	-0.0836012	14.0921	2.00441	0.827536	6.13377	5.94061	1.28376	0.399245	2.59866	2.27146	1.91271	0.610754	-0.00926235	0.82626	4.56772	-0.155044	1.03585	5.60823	3.73398	0.467034	-0.00687908	0.623747	1.45015	0.75642	2.76395	2.97763	1.42942	2.05797	5.256	1.44128	-0.0755846	-0.0526885	-0.00573353	0.039481
	CAGL0F04411g		YBL038W	MRPL16	Mitochondrial ribosomal protein of the large subunit; homologous to bacterial L16 ribosomal protein	0	mito	tln	6.13373	1.18823	0.230681	3.94813	18.4952	1.41002	-0.566421	-0.305331	12.6126	2.01752	0.389513	7.99919	9.61718	1.91161	0.0400729	2.0689	2.27146	1.91271	0.782347	0.603058	1.40333	5.79952	-0.574767	-0.137569	5.05536	4.36497	-0.0185547	-0.00687908	0.623747	1.45015	0.513701	2.86029	4.25234	0.357991	1.5678	6.26001	1.44128	-0.0755846	-0.0526885	-0.00573353	0.039481
	CAGL0M13585g		YMR293C	HER2	Subunit of the trimeric GatFAB AmidoTransferase(AdT) complex; involved in the formation of Q-tRNAQ; required for remodeling of ER caused by Hmg2p overexpression; similar to bacterial GatA glutamyl-tRNA amidotransferase	0	mito	tln	15.6926	-0.76017	0.291983	6.16447	21.8106	3.02888	0.456592	0.204899	16.6508	3.15702	-0.452856	12.7205	7.82882	1.0942	-0.426723	6.09843	2.18874	1.63678	-1.00682	-0.636247	-0.746281	1.86888	0.816332	1.68901	11.0196	6.25818	-0.53806	0.448074	1.72056	1.15626	2.01368	5.88533	6.50456	1.76463	3.05972	14.2943	0.92776	-0.381003	-0.376123	0.813788	-0.206524
	CAGL0H05049g		YLR382C	NAM2	Mitochondrial leucyl-tRNA synthetase; also has a direct role in splicing of several mitochondrial group I introns; indirectly required for mitochondrial genome maintenance	0	mito	tln	8.31819	0.123048	-0.170143	7.55113	27.0558	3.17243	0.414198	0.258027	18.097	2.99615	1.06239	14.5693	14.9621	1.27175	0.399245	3.59729	2.27146	1.91271	1.17813	-0.364627	2.16286	8.0416	-0.439112	0.562952	8.33248	6.39831	-0.0185547	1.25785	1.53903	1.45015	1.30782	4.14039	5.96744	0.295549	0.639775	11.66	1.37077	-0.0755846	-0.0526885	0.537072	0.039481
	CAGL0L02233g		YKR006C	MRPL13	Mitochondrial ribosomal protein of the large subunit; not essential for mitochondrial translation	0	mito	tln	10.0318	0.0787233	-0.307689	3.4173	17.3804	1.81279	-0.80354	0.03623	12.0323	2.00441	-0.254487	5.97476	6.44615	1.28393	0.399245	3.0232	2.27146	1.91271	0.0623035	0.0726927	0.0023577	1.57198	0.630241	0.140208	5.17556	4.12907	0.467034	-0.00687908	0.4024	1.45015	1.00532	2.53368	2.93461	0.316922	0.0384221	6.55887	1.43431	-0.145717	-0.118202	0.343868	-0.0074394
	CAGL0G06776g		YCR003W	MRPL32	Mitochondrial ribosomal protein of the large subunit; protein abundance increases in response to DNA replication stress	0	mito	tln	8.27735	0.898023	0.183623	3.30341	18.8189	2.33413	-0.184661	0.0262531	13.9085	2.01525	0.180931	9.03308	8.39742	1.25398	0.0400729	0.109448	2.27146	1.91271	0.0623035	0.0726927	0.0023577	1.57198	-0.765498	-0.504338	6.3677	5.04215	-0.303565	0.202644	1.22227	1.42482	1.05289	3.21496	4.28288	1.71081	1.68711	6.86936	1.37077	0.197708	0.497349	0.436222	0.039481
	CAGL0L03652g		YJL102W	MEF2	Mitochondrial elongation factor involved in translational elongation	0	mito	tln	23.5957	-0.00666902	1.32134	15.5948	56.794	5.97812	-0.00791888	-0.0252231	40.2187	5.60099	0.623461	32.2235	35.9745	5.56977	0.311504	9.00001	1.72957	2.52466	-0.354334	0.01142	1.87972	17.8739	0.800992	2.39115	18.0729	13.9631	0.46868	1.70455	3.84686	0.630107	3.05687	10.1081	14.8276	2.48208	3.67048	24.2708	2.20968	-0.842303	0.144547	2.16522	-0.355927
	CAGL0I08481g		YPR166C	MRP2	Mitochondrial ribosomal protein of the small subunit	0	mito	tln	12.8674	0.48118	0.431888	7.81862	30.5671	3.60346	-0.334778	-0.541364	19.7558	2.75923	-0.911032	14.9867	17.2417	1.07088	0.0740381	4.46321	2.2655	1.77786	1.55147	2.33532	3.26394	7.2473	-0.125768	1.80544	9.11557	6.76346	-0.53806	1.09187	1.59759	1.15626	1.78503	5.09364	7.19339	1.40068	1.38068	11.4527	1.33492	-0.241033	-0.207972	0.693488	-0.0748856
	CAGL0K06391g		YDR462W	MRPL28	Mitochondrial ribosomal protein of the large subunit; protein abundance increases in response to DNA replication stress	0	mito	tln	3.27692	0.384261	0.138877	3.61409	23.7735	0.843059	-0.163271	0.196788	16.5363	1.91348	-0.399523	7.6849	7.79543	1.25398	0.0400729	1.47441	2.27146	1.91271	0.0623035	1.56866	1.00411	3.83038	1.03055	0.614314	5.3538	4.20252	-0.0185547	0.65326	0.10254	1.45015	0.748812	2.84127	3.62829	-0.211579	0.262754	6.1002	1.43431	-0.0755846	-0.0526885	1.24109	0.039481
	CAGL0J09856g		YBR122C	MRPL36	Mitochondrial ribosomal protein of the large subunit; overproduction suppresses mutations in the COX2 leader peptide-encoding region	0	mito	tln	4.51564	0.826636	1.06452	5.32957	19.7388	1.37153	0.572014	0.204899	12.8452	1.99831	0.154522	8.15983	8.54165	1.23335	1.50102	1.47441	2.27146	1.91271	-1.34532	-0.123397	-1.4445	2.49939	0.0847914	0.220853	6.83698	5.43598	-1.39506	-0.612759	-0.340516	1.12259	0.869019	3.40368	3.8	0.962614	0.748122	5.32508	1.13091	0.496854	0.921479	0.735185	-0.169186
	CAGL0H05775g		YPL097W	MSY1	Mitochondrial tyrosyl-tRNA synthetase	0	mito	tln	14.201	0.916703	0.326973	9.60139	39.9808	3.39921	-0.254911	0.145717	24.0763	3.96079	0.474916	18.8102	21.6942	2.43312	0.0948587	6.38328	2.18874	1.63678	0.0622349	0.911149	1.73622	12.7118	0.819745	2.45508	11.5436	9.1586	-0.606574	1.71488	3.70423	0.8366	1.88506	5.87122	8.4913	0.309351	3.10145	14.5314	1.89611	-0.0962629	-0.455691	1.45929	-0.27032
	CAGL0E00715g		YDR175C	RSM24	Mitochondrial ribosomal protein of the small subunit	0	mito	tln	9.98247	0.159509	-0.231374	3.97888	18.8522	0.799632	-0.100144	-0.261783	17.6629	1.33566	0.39407	8.16893	3.54392	1.00221	-0.382018	1.49971	1.74904	1.011	1.23629	0.0443647	0.906149	3.14657	-0.724211	1.19274	7.32645	2.95462	0.312266	-0.509598	-0.0938879	0.47124	1.60025	4.7401	4.77968	-0.93751	2.21461	10.4245	1.06941	-0.971477	-0.873592	-0.150891	-0.368184
	CAGL0C04807g		YJR113C	RSM7	Mitochondrial ribosomal protein of the small subunit; has similarity to E. coli S7 ribosomal protein	0	mito	tln	16.6626	0.332767	0.315871	8.85447	36.2262	3.80866	0.244832	0.585283	22.7571	2.01752	0.728228	19.5466	19.6313	1.04776	-0.180824	6.97427	1.98552	1.33211	-0.187416	-0.861167	1.09416	8.57254	-0.495335	1.83767	10.8561	7.9931	0.489344	1.2803	2.00197	0.763726	2.28756	6.14051	8.18104	-0.351307	2.46201	13.9586	0.683029	-0.290713	-0.351996	1.10595	-0.284603
	CAGL0J07832g		YNL252C	MRPL17	Mitochondrial ribosomal protein of the large subunit	0	mito	tln	11.4418	-1.32895	0.491353	5.97588	22.7738	2.82201	0.414198	0.01573	13.6899	2.28601	-0.0746327	8.06741	8.56084	1.27175	-0.813914	3.75914	2.10954	1.51222	0.903774	0.0726927	1.80795	2.65503	0.32145	1.78871	6.47512	4.28536	0.113876	1.83541	1.20232	1.0586	1.02704	2.95816	3.79451	0.766493	1.01552	7.36432	1.44128	-0.0755846	0.214414	0.227726	0.039481
	CAGL0H04565g		YBL090W	MRP21	Mitochondrial ribosomal protein of the small subunit; MRP21 exhibits genetic interactions with mutations in the COX2 and COX3 mRNA 5'-untranslated leader sequences	0	mito	tln	6.26167	-0.0880886	0.0276586	2.45571	12.8464	1.41002	-0.904237	0.140298	10.5462	1.37607	-0.0331746	4.76855	4.45441	1.24753	-0.305805	0.425743	2.2957	1.87744	0.0623035	0.0726927	0.0023577	1.57198	-0.155044	0.461252	4.09676	3.73398	-0.0185547	-0.00687908	0.960206	1.45015	0.697243	1.69874	3.06927	0.0613758	0.317006	3.67219	1.44128	-0.0755846	-0.0526885	-0.00573353	0.039481
	CAGL0E04400g		YHR011W	DIA4	mitochondrial seryl-tRNA synthetase; mutant displays increased invasive and pseudohyphal growth	0	mito	tln	17.9419	1.01218	1.39624	7.37675	28.6554	3.51664	-0.184661	0.311801	20.6162	2.41365	1.08435	18.3992	18.309	1.18821	1.62426	6.06803	2.27146	1.91271	0.0833673	0.688498	3.40265	9.58004	0.6467	1.83413	11.2327	8.37738	-0.0515724	-0.661931	2.84997	1.15626	2.19157	5.66685	8.26176	0.520959	1.46387	14.241	2.61526	0.329414	0.448159	0.824619	0.039481
	CAGL0D02024g		YKL138C	MRPL31	Mitochondrial ribosomal protein of the large subunit	0	mito	tln	3.40273	-0.298102	-0.170143	3.69025	19.8286	1.94285	0.414198	0.01573	14.3636	1.93964	-0.0331746	4.91371	6.04277	1.24753	0.0400729	2.51929	2.27146	1.91271	0.0623035	0.0726927	0.0023577	1.57198	0.104343	0.140208	3.29441	2.6153	-0.0185547	1.04937	1.33567	1.45015	0.0173201	1.62585	2.64328	0.0613758	0.0270135	4.35556	1.44128	-0.0755846	-0.0526885	-0.00573353	0.039481
	CAGL0D03542g		YKL194C	MST1	Mitochondrial threonyl-tRNA synthetase; aminoacylates both the canonical threonine tRNA tT(UGU)Q1 and the unusual threonine tRNA tT(UAG)Q2 in vitro	0	mito	tln	12.4916	-0.262528	0.541237	6.21561	24.3376	3.51664	-0.00401196	-0.157122	16.3726	3.00038	-0.459954	14.1403	15.3668	1.86094	1.05987	4.43527	2.27146	1.91271	-0.729439	1.24411	1.87326	8.08943	0.332772	0.695939	9.55525	6.974	-0.419795	0.141335	2.20443	1.34459	1.29096	4.90246	6.19381	1.08406	2.2788	12.1695	1.29908	-0.0755846	-0.0526885	1.10156	0.039481
	CAGL0G09581g		YOR187W	TUF1	Mitochondrial translation elongation factor Tu; comprises both GTPase and guanine nucleotide exchange factor activities, while these activities are found in separate proteins in S. pombe and humans	0	mito	tln	19.0644	-0.543233	0.0376333	6.77831	24.2405	2.33413	0.146621	0.311801	23.2104	3.97435	0.327264	19.5222	18.3784	0.914174	0.667802	5.28594	2.95695	2.19515	0.359599	0.375632	2.28883	7.47904	0.10537	1.44208	12.285	9.50264	1.07352	1.79296	3.61046	1.02811	2.28002	6.92583	9.27007	1.19979	3.28941	17.0749	1.76967	-0.578408	-0.129675	0.940901	-0.348957
	CAGL0L03542g		YJL096W	MRPL49	Mitochondrial ribosomal protein of the large subunit	0	mito	tln	6.63572	0.0307052	0.291983	3.72918	13.2231	1.94658	-0.42041	-0.157122	12.7243	1.4514	-0.231775	10.4463	8.59205	1.23335	0.0400729	1.32495	2.27146	1.91271	0.0623035	0.0726927	0.0023577	1.57198	-0.497936	1.03585	7.38944	4.57102	-0.0185547	-0.00687908	0.10254	1.45015	1.1155	3.77659	4.62902	0.581493	1.65902	8.87903	1.44128	-0.0755846	-0.0526885	0.805672	0.039481
	CAGL0J06930g		YPL118W	MRP51	Mitochondrial ribosomal protein of the small subunit; MRP51 exhibits genetic interactions with mutations in the COX2 and COX3 mRNA 5'-untranslated leader sequences	0	mito	tln	4.88752	-0.200336	0.653779	4.61175	19.6418	1.43794	0.236709	0.258027	11.1569	1.93964	1.14672	8.4501	8.43173	1.24753	0.0400729	2.43683	2.27146	1.91271	0.720973	-0.59314	1.79306	4.5635	-0.259162	1.1333	6.83608	4.47113	-0.0185547	0.482143	0.4024	1.45015	1.05831	3.24519	4.21784	-0.255977	1.5306	7.3467	1.2293	0.904821	-0.0526885	0.745345	0.039481
	CAGL0K12056g		YDR041W	RSM10	Mitochondrial ribosomal protein of the small subunit; has similarity to E. coli S10 ribosomal protein; essential for viability, unlike most other mitoribosomal proteins	0	mito	tln	8.09607	-0.0984166	-0.261302	7.05704	39.5897	3.08482	-0.485316	-0.199775	21.7246	1.15294	-0.24027	13.6031	14.5269	1.0942	0.876469	4.86465	2.27146	1.91271	-1.06805	-0.711305	-0.363053	2.57566	0.465648	-0.512936	8.72846	6.63176	0.999563	1.55501	2.0253	1.26508	1.57056	5.20001	6.42512	1.66484	1.69787	12.4545	1.09978	-0.210811	0.652193	1.04104	-0.284603
	CAGL0J10230g		YNL073W	MSK1	Mitochondrial lysine-tRNA synthetase; required for import of both aminoacylated and deacylated forms of tRNA(Lys) into mitochondria and for aminoacylation of mitochondrially encoded tRNA(Lys)	0	mito	tln	8.45727	-1.00764	1.22155	5.74227	21.0073	2.58455	-0.00401196	-0.396978	16.9059	2.41365	-0.235165	14.1537	16.4359	1.14125	0.0651824	3.41965	2.28575	1.8282	-1.21255	-0.59314	-0.740013	4.30508	0.623941	1.51603	8.23323	6.376	-0.0393424	1.01742	0.85077	1.30419	1.07881	4.10977	5.83033	-0.100565	1.92514	9.91566	1.2293	-0.0755846	-0.0526885	1.16409	0.039481
	CAGL0I01804g		YHR147C	MRPL6	Mitochondrial ribosomal protein of the large subunit	0	mito	tln	5.52804	0.0692692	0.0276586	3.96998	16.4125	3.13339	0.236709	0.01573	9.90696	1.44618	0.39306	5.85654	6.51375	1.24753	0.399245	1.47441	2.27146	1.91271	0.0623035	0.0726927	0.0023577	1.57198	-0.306776	0.140208	4.42799	3.19107	-0.515058	-0.223581	0.171516	1.38564	0.564233	2.0405	2.94329	0.0613758	0.0270135	4.89721	1.44128	-0.0755846	-0.0526885	-0.00573353	0.039481
	CAGL0K10912g		YMR193W	MRPL24	Mitochondrial ribosomal protein of the large subunit; two mitochondrial ribosomal proteins, YmL14 and YmL24, have been assigned to the same gene	0	mito	tln	7.10542	-0.715885	0.352981	4.51651	28.6474	2.94486	-0.395571	-0.746675	16.9818	2.41155	-1.24313	13.6522	16.7702	0.443628	-0.0291469	2.19213	2.13566	1.55212	-0.237506	0.483445	1.30884	6.74192	0.0343098	-0.181744	9.43551	6.95527	-0.0688843	0.120055	0.822454	0.914511	1.5618	4.93642	6.78256	1.63766	1.72424	11.093	0.728688	-1.27126	-0.329791	0.0891957	-0.365119
	CAGL0L12606g		YPL040C	ISM1	Mitochondrial isoleucyl-tRNA synthetase; null mutant is deficient in respiratory growth	0	mito	tln	16.4842	0.295629	0.454805	10.7693	43.1304	3.80183	-0.723346	0.279299	27.7893	1.94157	0.574466	25.1258	29.0633	2.28494	1.79458	8.14113	2.2655	1.77786	-1.06957	-1.30788	2.54392	14.5502	0.419809	1.76231	14.4414	11.1192	-0.715241	1.82127	3.25335	0.861965	2.57289	7.53103	11.1463	2.31518	4.43188	20.0024	2.70711	-0.116655	-0.527741	1.74103	-0.314799
	CAGL0J09724g		YDL202W	MRPL11	Mitochondrial ribosomal protein of the large subunit	0	mito	tln	7.53177	-0.230035	0.612806	4.05587	23.5246	1.12595	1.20565	1.31249	15.235	2.41365	-0.801635	5.76121	7.34755	1.18821	1.19135	2.18972	2.2957	1.87744	0.467356	-0.211378	1.24978	1.26174	0.993976	1.16885	4.29561	2.67255	-0.424458	-0.974383	-1.02658	0.998518	1.08854	2.68919	3.20805	0.540095	0.548586	4.95791	1.26381	0.0682791	0.296076	-0.00573353	0.039481
	CAGL0A01760g		YHR091C	MSR1	Mitochondrial arginyl-tRNA synthetase; mutations in human ortholog are associated with pontocerebellar hypoplasia type 6; MSR1 has a paralog, YDR341C, that arose from the whole genome duplication	0	mito	tln	23.0189	-0.58776	0.805548	11.5554	42.2103	4.15516	-0.351499	-0.299079	30.3833	4.04475	-0.126862	27.847	32.3061	2.08728	1.04649	8.44193	2.05856	1.43664	-0.530663	-0.31537	2.46988	17.007	1.32876	2.21428	16.1641	14.4587	0.541621	1.76328	4.34458	0.941774	2.57246	8.93501	12.4318	1.09292	3.99537	22.8224	1.69719	-0.452468	-0.453729	1.83685	0.149694
	CAGL0H03883g		YNL005C	MRP7	Mitochondrial ribosomal protein of the large subunit	0	mito	tln	5.01335	-0.294265	0.0203078	3.43975	15.7565	1.94658	0.796239	0.43763	11.8067	2.56141	-0.884483	8.53452	12.4607	1.04776	0.876469	2.59866	2.27146	1.91271	0.873297	1.0238	2.23968	2.02418	-1.00056	0.140072	6.63747	6.09289	0.144517	2.09017	1.59892	1.38564	0.826724	3.02627	5.05377	0.878846	1.34824	6.18217	1.87041	0.694291	-0.184126	-0.043647	-0.126316
	CAGL0J11198g		YNL177C	MRPL22	Mitochondrial ribosomal protein of the large subunit	0	mito	tln	3.11502	0.53378	-0.10454	5.08074	19.2958	1.29421	0.599405	0.538179	23.2935	3.63621	-0.368041	6.0644	4.72755	1.21119	0.0400729	3.59729	2.27146	1.91271	2.02254	0.431216	1.80795	2.65503	0.377259	-0.18322	5.35117	3.44188	0.144517	0.904447	1.51675	1.38564	0.879055	2.92526	3.55647	-0.175268	0.784666	5.94774	1.29908	0.471764	-0.41789	0.134021	-0.239917
	CAGL0H08602g		YPR047W	MSF1	Mitochondrial phenylalanyl-tRNA synthetase; active as a monomer, unlike the cytoplasmic subunit which is active as a dimer complexed to a beta subunit dimer; similar to the alpha subunit of E. coli phenylalanyl-tRNA synthetase	0	mito	tln	9.67147	0.116415	0.915893	7.43581	26.0201	2.30235	-0.100144	-0.836141	15.7779	1.33566	0.675684	15.2519	16.2833	1.23335	-0.76753	5.01161	2.2655	1.77786	0.559063	0.220899	1.54542	10.6111	0.0348333	-0.0166949	8.43645	7.00899	0.645373	1.3765	2.13964	1.30419	1.58856	4.28035	6.04949	1.42044	0.761793	11.0779	1.43431	0.246867	-0.00843253	0.383073	0.039481
	CAGL0M08624g		YDR268W	MSW1	Mitochondrial tryptophanyl-tRNA synthetase	0	mito	tln	24.7677	0.675633	1.02968	12.0649	49.0048	5.00615	0.290323	0.362061	39.3298	6.24588	0.470635	36.1246	40.8379	3.83179	-1.30232	8.20269	1.53193	0.7292	-0.484827	0.208578	6.29219	25.0898	-0.733722	2.06467	19.6416	15.8656	1.06614	2.2762	5.3157	1.31627	4.52334	12.5114	17.1871	1.20135	3.93661	28.4769	5.40973	0.980574	1.44325	3.07119	0.783246
	CAGL0A01980g		YOL023W	IFM1	Mitochondrial translation initiation factor 2	0	mito	tln	16.4088	-1.00926	0.57682	19.328	63.5659	5.59031	0.492876	0.797159	52.2754	8.11917	-0.567556	13.8122	9.08132	0.511409	0.839773	9.5114	1.8943	1.20577	-0.230314	-0.168034	1.99758	8.81972	1.7299	2.31836	14.3858	10.5008	0.953621	3.18133	3.98955	1.2225	2.51704	8.1122	8.94373	0.981654	-0.111361	12.7761	1.22278	-0.305389	0.0558242	1.47465	-0.395105
	CAGL0M03069g		YMR282C	AEP2	Mitochondrial protein; likely involved in translation of the mitochondrial OLI1 mRNA; exhibits genetic interaction with the OLI1 mRNA 5'-untranslated leader	0	mito	tln	8.68851	0.0626337	0.34012	5.17261	7.76708	1.18908	0.711746	0.908501	7.93352	1.43521	0.827536	4.99294	3.62017	1.28376	0.662328	2.35098	2.27146	1.91271	1.59009	1.51806	1.86494	2.07104	0.509447	0.415481	6.11204	4.8051	0.783604	0.65326	1.22198	1.45015	1.12875	3.21209	3.53551	0.186645	1.34718	5.13069	1.19565	-0.00764697	-0.167354	0.0255305	-0.0440297
	CAGL0F08943g		YHR038W	RRF1	Mitochondrial ribosome recycling factor; essential for mitochondrial protein synthesis and for the maintenance of the respiratory function of mitochondria	0	mito	tln	7.25605	-0.153163	-0.314316	10.2124	36.1854	2.84898	-0.178739	-0.826614	32.8374	4.03866	0.253024	6.66321	5.98913	1.28393	0.662328	2.0689	2.27146	1.91271	0.0623035	0.0726927	1.31613	2.20478	-0.0041579	0.140208	5.29314	4.32291	1.08193	0.530701	1.42312	1.42482	0.727346	2.44241	3.0611	-0.211579	1.62296	5.39971	1.43431	-0.0755846	0.105085	0.153659	0.039481
	CAGL0M00858g	MRPL4	YLR439W	MRPL4	Mitochondrial ribosomal protein of the large subunit; homolog of prokaryotic L29 ribosomal protein; located at the ribosomal tunnel exit	0	mito	tln	6.5857	-0.702086	0.273439	2.10214	10.0535	1.25764	0.0566802	-0.680852	14.7796	1.87116	-0.233151	5.73407	4.3671	1.16481	0.5547	2.2164	2.24122	1.72889	0.844203	0.172634	-0.390103	5.87397	-0.370857	0.790467	3.87125	3.18794	-0.587299	0.197052	0.60794	0.941774	0.933888	2.26601	2.79955	-0.618951	-0.910356	5.07302	1.2293	-0.0359474	-0.00843253	-0.00573353	0.039481
	CAGL0M07073g		YHR189W	PTH1	One of two mitochondrially-localized peptidyl-tRNA hydrolases; dispensable for respiratory growth on rich medium, but required for respiratory growth on minimal medium; see also PTH2	0	mito	tln	3.98433	0.0652756	-0.647374	1.47985	7.49021	0.911987	-0.609483	-0.169486	6.31188	1.35577	-0.0638004	2.36038	3.71403	0.330257	0.0740381	2.14125	2.2655	1.77786	-0.681028	-0.533873	-1.14477	0.408941	0.0550542	-0.109373	9.16861	7.04874	1.05758	1.5859	1.75499	1.34459	1.02568	3.25842	4.01622	1.46608	1.28969	4.48557	0.574629	1.1607	-0.458152	-0.305314	-0.722049
	CAGL0F07469g		YGL107C	RMD9	Mitochondrial protein required for respiratory growth; mutant phenotype and genetic interactions suggest a role in delivering mt mRNAs to ribosomes; located on matrix face of the inner membrane and loosely associated with mitoribosomes; RMD9 has a paralog, YBR238C, that arose from the whole genome duplication	0	mito	tln	4.32337	-0.348985	0.138877	7.38348	43.5223	3.69729	0.810577	0.123347	44.165	10.9975	-0.59847	6.93433	9.77462	0.892809	1.13901	3.241	2.18874	1.63678	-0.691316	0.665875	1.2917	2.66718	-0.871067	-0.782692	3.817	5.18327	1.09768	0.639274	1.81666	1.19117	0.594039	2.17589	2.28675	-0.261534	-0.988053	4.42131	0.775838	-0.554142	0.0101819	0.205403	-0.612288
	CAGL0A02387g		YDR347W	MRP1	Mitochondrial ribosomal protein of the small subunit; MRP1 exhibits genetic interactions with PET122, encoding a COX3-specific translational activator, and with PET123, encoding a small subunit mitochondrial ribosomal protein	0	mito	tln	13.6798	-0.32033	0.0331226	6.83403	26.4414	1.37153	0.559778	0.01573	15.5748	2.79357	-0.70522	16.2062	18.1778	1.86094	0.0400729	3.43827	2.27146	1.91271	0.0623035	0.0726927	0.0023577	1.57198	0.247766	0.145328	9.98332	7.69326	-0.303565	0.666311	2.64174	1.42482	1.80142	4.80606	6.78316	2.52798	3.70258	10.9604	1.44128	-0.50174	-0.311591	0.419622	-0.27032
	CAGL0I09372g		YBR268W	MRPL37	Mitochondrial ribosomal protein of the large subunit	0	mito	tln	6.46594	0.936524	0.0203078	1.51766	10.4887	1.43794	0.17736	0.0217354	14.3038	1.99831	-0.0331746	4.09166	4.85296	1.24753	0.0400729	0.109448	2.27146	1.91271	0.0623035	0.0726927	0.0023577	1.57198	0.104343	0.140208	4.0069	2.12697	0.637098	-0.00687908	0.623747	1.45015	0.3546	1.52716	2.45484	0.0613758	0.0270135	4.71698	1.44128	-0.0755846	-0.0526885	0.662792	0.039481
	CAGL0H05907g		YPL104W	MSD1	Mitochondrial aspartyl-tRNA synthetase; required for acylation of aspartyl-tRNA; yeast and bacterial aspartyl-, asparaginyl-, and lysyl-tRNA synthetases contain regions with high sequence similarity, suggesting a common ancestral gene	0	mito	tln	18.0162	-0.179651	0.153426	11.8501	42.9884	3.99924	-0.334778	0.282847	22.5354	4.4964	0.130623	23.8101	28.1418	2.22454	-1.04327	6.9042	2.16211	1.59359	1.17813	-0.162881	2.36708	10.5308	-0.165463	0.237362	13.1365	10.4716	0.0703933	1.549	2.35474	1.22742	2.05448	7.43789	10.2808	0.657829	1.77131	18.4696	0.728688	-0.0755846	0.257551	1.52132	0.222919
	CAGL0M03883g		YNL306W	MRPS18	Mitochondrial ribosomal protein of the small subunit; essential for viability, unlike most other mitoribosomal proteins	0	mito	tln	8.59468	-0.547387	-0.332958	4.99	21.7449	1.33231	-0.00240384	0.01573	10.5603	1.44618	-0.911032	10.8809	11.109	1.07088	0.0400729	1.85463	2.27146	1.91271	0.58587	-0.259234	2.94413	1.51433	-0.244223	1.19274	7.16624	5.96032	0.637098	1.25785	1.09779	1.45015	0.604245	3.35398	4.65135	0.651762	2.03958	7.98748	1.26381	-0.0755846	-0.0526885	-0.00573353	0.039481
	CAGL0M08338g		YKL170W	MRPL38	Mitochondrial ribosomal protein of the large subunit; appears as two protein spots (YmL34 and YmL38) on two-dimensional SDS gels; protein abundance increases in response to DNA replication stress	0	mito	tln	3.47593	0.0307052	0.0203078	3.6127	15.135	1.43794	-0.00240384	0.01573	10.1769	1.44618	-0.0331746	2.64891	3.44177	1.24753	0.0400729	0.970768	2.27146	1.91271	-0.271524	0.101703	0.00329862	2.68938	0.104343	0.140208	1.41709	1.73632	-0.0185547	-0.00687908	0.804724	1.45015	0.129166	0.995845	1.98464	0.0613758	0.0270135	2.14498	1.44128	-0.0755846	-0.0526885	-0.00573353	0.039481
	CAGL0B01793g		YDR115W		mitochondrial ribosomal protein of the large subunit; similar to E. coli L34 ribosomal protein; required for respiratory growth, as are most mitochondrial ribosomal proteins; protein increases in abundance and relocalizes to the plasma membrane upon DNA replication stress	0	mito	tln	5.47951	0.284484	-0.893107	5.66493	30.6746	2.19076	0.102431	-0.368702	18.1337	1.39637	0.693403	5.39784	5.63398	1.24753	0.399245	3.79554	2.27146	1.91271	-0.541161	-1.67091	-0.87542	3.54167	0.120443	0.461252	4.34899	3.25223	-0.461091	0.981865	-0.387135	1.22742	0.210848	2.04154	2.22809	0.0613758	0.317006	4.3261	1.44128	-0.0755846	-0.0526885	-0.00573353	0.039481
	CAGL0I05104g		YER087W	AIM10	Protein with similarity to tRNA synthetases; non-tagged protein is detected in purified mitochondria; null mutant is viable and displays elevated frequency of mitochondrial genome loss	0	mito	tln	16.2125	0.996612	-0.598462	6.93312	31.6824	2.66471	0.236709	0.01573	14.6657	2.28601	0.131912	17.7741	16.2259	1.21119	0.737639	6.66998	2.2655	1.77786	0.148133	0.637984	0.93877	5.02566	-0.259162	0.978141	10.4841	7.15287	0.549478	1.90572	3.34172	1.30419	1.82197	5.93199	8.62364	0.692105	1.1189	14.1763	1.33492	-0.0755846	-0.00843253	0.73828	0.35182
	CAGL0J03498g		YCR071C	IMG2	Mitochondrial ribosomal protein of the large subunit; conserved in metazoa, with similarity to human mitochondrial ribosomal protein MRPL49	0	mito	tln	10.2573	0.0393853	0.0203078	4.74046	12.0183	1.43794	-0.242361	-0.221043	14.1896	1.46057	-0.0331746	3.55757	2.15358	1.24753	1.05987	3.84293	2.27146	1.91271	-0.522316	-0.151269	-0.600545	1.44779	-0.0547008	0.140208	3.76707	2.92531	-0.633742	1.71215	0.379641	1.22742	0.633528	2.20929	1.96912	1.31861	0.0270135	3.77947	1.44128	-0.0755846	-0.0526885	0.287326	0.039481
	CAGL0L05698g		YJL131C	AIM23	Mitochondrial translation initiation factor 3 (IF3, mIF3); evolutionarily conserved; binds to E. coli ribosomes in vitro; null mutant displays severe respiratory growth defect and elevated frequency of mitochondrial genome loss	0	mito	tln	2.53255	0.63082	-0.439467	3.22043	9.73468	1.94285	0.414198	0.01573	6.70095	1.44618	-0.439209	3.73388	1.78885	1.02486	0.0885997	2.62655	2.21529	1.68185	0.131628	-0.859817	0.203294	0.79133	-0.29899	0.255046	6.54818	4.58568	-0.490944	0.33432	0.197731	0.941774	0.578365	2.39428	2.57865	-0.641803	-0.886403	2.94765	0.92776	-0.538086	-0.391943	-0.162202	-0.298356
	CAGL0L08910g		YPL005W	AEP3	Peripheral mitochondrial inner membrane protein; may facilitate use of unformylated tRNA-Met in mitochondrial translation initiation; stabilizes the bicistronic AAP1-ATP6 mRNA	0	mito	tln	27.8981	-0.0911288	0.480451	12.4293	21.136	0.0276711	1.0481	1.9826	25.7207	3.0067	0.00137143	22.485	20.8495	0.758678	0.359968	8.4072	0.90313	-0.0537249	0.0773961	0.580879	3.11089	5.45524	1.85822	3.69029	20.1251	14.4119	0.689775	3.01189	4.82754	0.621909	3.57747	11.2753	13.3566	3.45155	4.22386	22.801	1.91541	0.0483503	0.223451	2.42768	-0.729842
	CAGL0K09768g		YNL137C	NAM9	Mitochondrial ribosomal component of the small subunit	0	mito	tln	5.55212	-0.422801	0.0203078	3.7743	15.5905	2.30235	0.414198	0.258027	12.861	1.44618	-0.0746327	11.2851	15.3607	1.27175	-0.560112	0.407291	2.28575	1.8282	-1.06805	-1.05201	-1.16056	5.97311	-0.976137	-0.768225	6.25037	5.81991	0.359403	-0.289825	0.992131	1.42482	0.692969	2.97135	4.67744	0.107221	0.236948	7.24577	1.40526	-0.0755846	0.283668	-0.00573353	0.039481
	CAGL0I03036g		YNL284C	MRPL10	Mitochondrial ribosomal protein of the large subunit; appears as two protein spots (YmL10 and YmL18) on two-dimensional SDS gels	0	mito	tln	3.05158	0.0307052	0.273439	2.51109	15.411	1.25764	-0.685596	-0.323255	10.8595	1.37607	0.10357	1.58938	1.99312	1.28393	0.0400729	0.480128	2.27146	1.91271	0.0623035	0.0726927	0.0023577	1.57198	-0.244223	-0.0166949	-0.492713	0.146794	-0.0185547	-0.00687908	0.10254	1.45015	-0.0878618	0.529266	1.74512	0.0613758	0.0270135	2.77975	1.44128	-0.0755846	-0.0526885	-0.00573353	0.039481
	CAGL0G07953g		YNR037C	RSM19	Mitochondrial ribosomal protein of the small subunit; has similarity to E. coli S19 ribosomal protein	0	mito	tln	0.737893	-2.57887	0.291983	2.79257	14.5782	1.43794	-0.00240384	0.01573	7.75257	2.99615	-0.0331746	3.01723	2.46786	1.24753	0.0400729	1.85463	2.27146	1.91271	0.0623035	0.0726927	0.0023577	1.57198	-0.79299	0.140208	1.93764	2.69797	-0.0185547	-0.00687908	0.10254	1.45015	0.0173201	0.799887	1.95788	-0.419196	-0.177586	1.98858	1.40526	-0.0755846	0.198721	-0.00573353	0.039481
	CAGL0I10989g		YOR201C	MRM1	Ribose methyltransferase; modifies a functionally critical, conserved nucleotide in mitochondrial 21S rRNA	0	mito	tln	36.0522	0.199865	-0.617409	16.7865	46.9692	2.06852	-0.257626	0.972829	58.8692	9.7906	-1.10931	13.9192	9.89959	-0.200063	-0.695495	5.17761	1.71037	0.960119	-0.172525	0.407757	2.64309	6.06311	0.744159	2.72904	17.3542	10.4009	-1.17617	0.195682	2.50792	0.452634	3.88052	11.4405	8.84387	1.97653	1.9408	18.1783	-0.233859	-0.359903	-0.333687	1.73665	0.327439
	CAGL0L02893g		YOR205C	GEP3	Protein required for mitochondrial ribosome small subunit biogenesis; null mutant is defective in respiration and in maturation of 15S rRNA; protein is localized to the mitochondrial inner membrane; null mutant interacts synthetically with prohibitin (Phb1p)	0	mito	tln	28.7299	0.501628	-0.29231	14.0805	39.7062	4.48375	-0.748242	-0.190362	36.2521	5.72245	0.828562	25.9131	18.4619	3.00306	1.77582	9.35459	1.8725	1.17611	-0.650687	1.58358	3.60531	14.4521	0.968084	2.78432	17.6147	10.8317	-0.866618	0.10484	3.55692	0.866433	3.69048	10.648	9.4746	2.7853	6.03528	27.5834	2.62828	-0.196214	-0.398943	2.40577	-0.527986
	CAGL0L06732g		YBR146W	MRPS9	Mitochondrial ribosomal protein of the small subunit	0	mito	tln	3.07659	0.723039	-0.332958	5.27163	24.7268	3.18778	-0.00332158	0.0217354	13.2089	1.46057	0.39306	3.7581	3.05691	1.24753	0.0400729	3.0232	2.27146	1.91271	0.0623035	0.0726927	0.0023577	1.57198	0.0503849	0.461252	3.88989	2.99528	-0.969985	-0.48394	0.614335	1.26508	0.586313	1.90886	2.60504	-0.456173	0.481057	2.88665	1.33492	-0.0755846	-0.0526885	-0.00573353	0.039481
	CAGL0J05478g		YNL081C	SWS2	Putative mitochondrial ribosomal protein of the small subunit; has similarity to E. coli S13 ribosomal protein; participates in controlling sporulation efficiency	0	mito	tln	5.11783	-0.684862	0.00480594	4.2098	24.9539	0.911987	1.02461	0.604374	8.64395	1.46057	0.0339285	7.89254	8.38828	1.23335	0.399245	1.47441	2.27146	1.91271	0.0623035	0.0726927	0.0023577	1.57198	-0.206554	0.186788	5.10432	3.69415	-0.0310358	-0.499948	-0.0570671	1.38564	0.401033	1.8708	3.4734	-0.419196	1.15127	5.31908	1.40526	0.0970055	-0.207972	0.516742	-0.0748856
	CAGL0L04224g		YOR150W	MRPL23	Mitochondrial ribosomal protein of the large subunit	0	mito	tln	0.558845	0.650354	0.851944	3.99881	13.7235	1.89351	-0.526434	-0.373955	5.0645	1.25841	-0.175739	5.39023	5.01066	0.957675	-0.623681	2.51912	2.10954	1.51222	2.25914	0.976564	1.93577	3.0834	-1.01482	-1.80537	3.28052	1.83788	0.621573	0.131185	1.34429	0.969759	0.657015	2.05295	2.93759	1.16902	0.307457	6.45184	1.19565	0.260271	-0.716573	0.0899756	-0.524048
	CAGL0G07931g		YNR036C	MRPS12	Mitochondrial protein; may interact with ribosomes based on co-purification experiments; similar to E. coli and human mitochondrial S12 ribosomal proteins	0	mito	tln	1.09838	0.0307052	0.0203078	2.61375	11.3501	1.43794	-0.42041	-0.396978	7.48948	1.4514	-0.0331746	1.85948	1.20135	1.24753	0.0400729	0.109448	2.27146	1.91271	0.0623035	0.0726927	0.819905	1.57198	0.104343	0.140208	1.32449	0.52806	-0.0185547	-0.00687908	0.10254	1.45015	0.213496	0.711911	1.13083	0.0613758	0.0270135	0.287331	1.44128	-0.0755846	-0.0526885	-0.00573353	0.039481
	CAGL0K01529g		YDL033C	SLM3	tRNA-specific 2-thiouridylase; responsible for 2-thiolation of the wobble base of mitochondrial tRNAs; human ortholog is implicated in myoclonus epilepsy associated with ragged red fibers (MERRF)	0	mito	tln	9.89621	-0.154222	-0.70732	12.2914	21.5325	0.757966	-0.569768	-0.247161	29.1123	2.74221	0.084231	1.40731	3.07658	0.581642	0.778903	4.63163	2.13566	1.55212	-0.399868	0.673768	1.46101	-1.20634	0.359866	0.597877	10.8246	8.34583	-1.11527	0.0356849	1.52145	0.787511	1.62599	5.10803	5.89399	-1.25379	1.03634	5.22221	0.553835	-0.6219	-0.741835	-0.073929	-0.0436432
	CAGL0G07821g		YGR102C	GTF1	Subunit of the trimeric GatFAB AmidoTransferase(AdT) complex; involved in the formation of Q-tRNAQ; transposon insertion mutant is salt sensitive and null mutant has growth defects; non-tagged protein is detected in purified mitochondria	0	mito	tln	5.0547	0.260925	0.70058	5.5015	20.7564	2.66585	0.236709	0.01573	10.1719	1.44618	-0.286522	2.88594	1.05503	1.28376	0.0400729	2.51929	2.27146	1.91271	-0.271524	-0.259234	-0.342436	1.51433	-0.0547008	1.29872	3.91374	1.87876	0.259894	-0.00687908	0.623747	1.45015	0.601327	1.80546	1.98009	-0.742069	0.0611007	3.25043	1.33492	-0.0755846	-0.0526885	0.745345	0.039481
	CAGL0B02255g		YGR215W	RSM27	Mitochondrial ribosomal protein of the small subunit	0	mito	tln	-0.558598	-0.198193	-0.598462	3.33046	15.1442	1.33231	-0.00240384	0.01573	7.619	1.44618	-0.140016	1.83484	0.928735	1.0942	0.0400729	0.480128	2.27146	1.91271	0.418927	0.0726927	0.348014	1.57198	-0.63831	0.415481	4.13655	3.13906	-0.0185547	-0.00687908	0.10254	1.45015	-0.00750542	0.827618	1.35437	0.62482	0.403513	2.70146	1.40526	-0.884119	-0.776692	-0.785577	-0.654492
	CAGL0I02706g		YMR286W	MRPL33	Mitochondrial ribosomal protein of the large subunit	0	mito	tln	1.10215	0.0307052	0.230681	1.96384	11.352	1.41002	-0.00240384	0.01573	9.80138	2.28601	-0.0331746	0.0587845	0.191984	1.24753	0.0400729	0.109448	2.27146	1.91271	0.0623035	0.0726927	0.0023577	1.57198	0.104343	0.140208	0.0186117	0.52806	-0.0185547	-0.00687908	0.10254	1.45015	0.0173201	0.0180372	0.38659	0.0613758	0.0270135	0.00213497	1.44128	-0.0755846	-0.0526885	-0.00573353	0.039481
	CAGL0H02717g		YLR165C	PUS5	Pseudouridine synthase; catalyzes only the formation of pseudouridine (Psi)-2819 in mitochondrial 21S rRNA; not essential for viability	0	mito	tln	-0.311833	-0.214012	0.75389	1.52913	8.64968	-0.126465	0.233652	0.135037	2.88754	0.222754	0.178916	3.67959	2.65734	-0.604945	0.0571867	0.314731	3.82659	0.566161	0.854962	-0.8828	0.180442	5.01198	-0.27668	-1.01991	2.01113	0.451998	-0.263528	-0.623881	-0.018062	-0.175503	0.623455	1.62117	1.93689	1.05375	0.955161	1.84168	-0.752351	0.721286	1.2626	0.322315	-0.416845
	CAGL0K01375g	MRP10	YDL045W-A	MRP10	Mitochondrial ribosomal protein of the small subunit; contains twin cysteine-x9-cysteine motifs	0	mito	tln	0.213034	0.86235					0.394833	0.0262531	19.7458	2.01525	-1.32065	-0.578584	-0.516211	1.00221	0.478856	1.57904	2.28575	1.8282	0.322472	-0.0883627	0.00461088	1.38272	-0.287951	-0.18322	2.54597	1.46797	-0.235707	1.39188	-0.532801	0.998518	0.718786	0.851951	0.776255	-0.175268	0.0669869	0.269892	1.29908	-0.210336	-0.170619	-0.140172	-0.0748856
	CAGL0M01100g		YDR337W	MRPS28	Mitochondrial ribosomal protein of the small subunit	0	mito	tln	5.663	-0.206635	0.291983	1.44479	2.96348	1.43794	-0.904237	-0.875692	4.96232	1.37607	0.950149	5.40956	5.33524	1.28393	0.0400729	1.96488	2.27146	1.91271	-1.06805	-1.05201	-1.16056	1.26174	-0.16741	0.415481	3.7402	3.26469	0.117825	-0.0131531	0.00568777	1.34459	0.494207	2.01612	3.1924	-0.523709	1.38417	3.72785	1.09978	-0.145717	-0.118202	-0.061775	-0.0074394
	CAGL0H03531g	MNP1	YGL068W	MNP1	Protein associated with the mitochondrial nucleoid; putative mitochondrial ribosomal protein with similarity to E. coli L7/L12 ribosomal protein; required for normal respiratory growth	0	mito	tln	4.65673	0.055885	-0.085525	0.843812	1.19556	1.25764	0.126982	0.163422	7.44019	1.43521	-0.133296	1.34563	2.99617	1.11767	0.0400729	0.109448	2.27146	1.91271	0.106046	-0.508759	-0.600545	1.44779	0.0138203	0.105311	6.28036	3.98784	-0.0256844	0.202644	0.718268	1.42482	0.231219	1.64165	1.76062	0.0872966	0.0384221	3.04176	1.43431	0.3103	-0.0526885	0.594526	0.039481
	CAGL0M08382g		YKL167C	MRP49	Mitochondrial ribosomal protein of the large subunit; not essential for mitochondrial translation	0	mito	tln	2.64192	0.0352327	-0.662064	0.327997	0.287255	0.349804	-1.07715	-1.16272	-1.01233	0.629017	-0.113035	2.09765	3.4954	0.178253	-1.47696	0.455245	1.76881	1.03715	0.00892748	0.523621	0.151137	0.172477	-0.271118	-1.08728	4.85371	2.28375	0.275526	1.11109	2.82418	0.763726	0.547737	2.17189	2.69014	0.781787	-0.904582	3.49919	0.287408	1.17602	0.465612	0.691966	0.101609
	CAGL0M01518g	SHE9	YDR393W	SHE9	Protein required for normal mitochondrial morphology; mitochondrial inner membrane protein; may be involved in fission of the inner membrane; forms a homo-oligomeric complex	0	mito		0.386303	-0.19152	1.22222	1.82909	8.17498	1.22262	-0.355657	-0.219214	11.776	1.07326	1.19117	1.39875	0.228618	0.957675	0.0400729	1.15895	2.27146	1.91271	0.684927	1.27638	0.348014	1.57198	-0.251176	-0.402457	2.94715	1.68941	-1.39506	-1.37504	-0.505609	1.12259	0.166528	1.32171	1.86502	-0.217742	0.195715	1.04723	1.06941	0.398533	0.979644	-0.327223	-0.239917
	CAGL0J03278g		YER077C		Putative protein of unknown function; green fluorescent protein (GFP)-fusion protein localizes to the mitochondrion; null mutation results in a decrease in plasma membrane electron transport	0	mito		2.54285	-0.597489	-0.111972	7.06291	52.2993	0.929435	-0.643196	-1.43237	51.2635	6.29422	0.535607	6.40233	4.72638	0.0159776	1.67919	2.36393	0.770204	-0.215363	1.54712	0.859553	0.671167	6.12338	-0.303636	0.317553	5.6927	3.09657	0.349577	-0.625577	2.14899	-0.870895	0.930123	3.06658	3.17702	0.0687985	-0.474187	5.17001	-1.95247	-0.308314	-0.751083	0.280328	-0.701106
	CAGL0K10516g		YFR011C	AIM13	Mitochondrial protein peripheral to the inner membrane; component of the mitochondrial inner membrane organizing system (MINOS, MitOS, or MICOS), a scaffold-like structure on the intermembrane space side of the inner membrane which has a role in the maintenance of crista junctions and inner membrane architecture	0	mito		-0.256056	0.0307052	0.346558	0.865275	3.72202	1.37153	-0.00332158	0.604374	6.76291	1.46057	-0.0331746	0.0587845	0.191984	1.24753	0.0400729	0.109448	2.27146	1.91271	0.0623035	0.0726927	0.0023577	1.57198	-0.566164	0.140208	0.0186117	0.52806	-0.0185547	-0.00687908	0.10254	1.45015	0.0173201	0.0180372	0.0722023	0.0613758	0.0270135	0.00213497	1.44128	-0.0755846	-0.0526885	-0.00573353	0.039481
	CAGL0I07007g		YGL219C	MDM34	Mitochondrial component of the ERMES complex; links the ER to mitochondria and may promote inter-organellar calcium and phospholipid exchange as well as coordinating mitochondrial DNA replication and growth	0	mito		2.70481	-0.766794	0.139875	1.93021	9.3883	0.960865	0.379148	0.617884	4.18114	1.23999	0.139315	1.26025	0.809538	0.957675	0.543164	2.80714	2.08383	1.47377	-0.624441	-0.676844	1.2202	2.76316	-0.198665	-0.0920586	2.19092	1.14208	-1.2446	-0.773574	0.302614	0.509222	-0.309276	1.07463	0.793602	1.38391	-0.126115	1.50881	0.875196	0.384449	-0.140079	-0.490512	-0.593015
	CAGL0K03047g		YMR072W	ABF2	Mitochondrial DNA-binding protein; involved in mitochondrial DNA replication and recombination, member of HMG1 DNA-binding protein family; activity may be regulated by protein kinase A phosphorylation; ABF2 has a paralog, IXR1, that arose from the whole genome duplication	0	mito		1.99876	0.927796	-0.533696	10.8597	48.3152	3.46101	0.642467	-0.395842	28.1936	4.67258	0.618751	6.35171	6.16346	0.871695	0.467373	2.517	1.13517	0.23113	0.244021	1.39821	0.862061	0.752332	0.169267	0.307971	4.89997	2.60771	0.26922	-0.00553348	1.85699	-0.516642	0.666644	2.45675	3.77747	2.41127	1.10078	6.99063	0.901217	0.522179	0.684365	0.159846	0.643844
	CAGL0I06380g	RPM2	YML091C	RPM2	Protein subunit of mitochondrial RNase P; has roles in nuclear transcription, cytoplasmic and mitochondrial RNA processing, and mitochondrial translation; distributed to mitochondria, cytoplasmic processing bodies, and the nucleus	0	mito		9.38273	-0.562102	0.147986	15.2854	51.4194	3.84051	0.727105	-0.00669891	48.7616	5.96236	0.252602	6.37365	10.2957	0.394266	0.124497	2.91432	1.61829	0.840246	0.679389	1.13125	1.06479	-0.0771247	-0.361117	0.329581	4.31709	3.79406	1.19084	1.7832	0.819285	0.861965	0.918444	2.60532	0.589725	0.9268	1.76405	5.60013	0.0403388	0.0121579	0.184157	-0.787936	-0.948543
	CAGL0L08068g		YCR028C-A	RIM1	ssDNA-binding protein essential for mitochondrial genome maintenance; involved in mitochondrial DNA replication	0	mito		10.0488	0.0791306	0.371046	11.828	39.4769	3.79381	0.244071	0.217537	36.2083	5.1282	-0.35939	13.0939	9.27226	1.18821	0.649409	4.73819	2.28575	1.8282	-0.291929	1.14939	3.06081	7.44062	0.559179	1.29872	8.11616	4.50259	-0.0310358	1.74536	2.55638	1.38564	1.14782	4.06419	5.28981	-0.520728	2.43561	10.4798	1.01083	-0.197989	0.734868	0.997993	-0.0440297
	CAGL0L05280g		YKL087C	CYT2	Cytochrome c1 heme lyase; involved in maturation of cytochrome c1, which is a subunit of the mitochondrial ubiquinol-cytochrome-c reductase; links heme covalently to apocytochrome c1	0	mito		2.44653	-0.267067	0.313764	3.70904	11.195	1.33231	-0.00240384	0.01573	5.3642	1.44618	-0.766775	1.72652	1.5013	1.04776	1.12414	1.94102	2.05856	1.43664	-0.0108511	-0.169704	0.860316	0.605869	-0.857406	-0.267297	2.15915	1.09816	0.65824	0.570168	-0.206123	1.43762	0.202255	1.01277	1.25319	-0.564598	-0.921404	-0.409169	0.875196	0.996003	-0.167354	-0.104527	-0.0440297
	CAGL0K01419g		YDL044C	MTF2	Mitochondrial protein that interacts with mitochondrial RNA polymerase; interacts with an N-terminal region of mitochondrial RNA polymerase (Rpo41p) and couples RNA processing and translation to transcription	0	mito	2001-dup	10.3699	0.306036					0.773369	0.616931	21.5645	2.71551	-1.2531	7.32221	6.21568	0.581642	0.352973	4.63163	2.13566	1.55212	0.231345	0.120744	0.82416	1.21853	0.440637	1.87473	9.23196	5.48922	0.848268	1.30928	3.16533	1.26508	1.44313	5.02984	4.66457	0.615946	0.599912	8.9896	0.434435	0.266788	-0.87983	0.712449	-0.507497
	CAGL0J04422g		YBL022C	PIM1	ATP-dependent Lon protease; involved in degradation of misfolded proteins in mitochondria; required for biogenesis and maintenance of mitochondria	0	mito		12.7624	-0.53792	-1.11223	19.5498	57.8999	4.07818	0.124189	0.472121	49.142	6.69012	1.17948	15.9893	16.9762	1.18926	1.48529	6.65663	2.05856	1.43664	-1.01058	0.242565	-0.300084	2.93461	0.399512	1.82983	14.5085	11.3676	-0.462563	1.1783	2.07752	0.695098	2.2731	7.15691	10.3962	-0.18176	1.18493	12.5592	0.48303	0.50131	1.23973	2.17956	-0.498929
	CAGL0M00198g		YJR144W	MGM101	Protein with a role in mitochondrial DNA recombinational repair;also involved in interstrand cross-link repair; binds to and catalyzes the annealing of single-stranded mtDNA; oligomerizes to form rings and filaments; related to Rad52-type recombination proteins, with limited overall similarity but sharing conserved functionally important residues; component of the mitochondrial nucleoid, required…	0	mito		26.4126	0.814979	0.559187	14.8865	48.3457	4.91753	0.254229	0.468724	62.1378	9.61666	-1.27001	18.9805	17.0479	0.711245	0.253983	4.79476	2.24122	1.72889	1.0022	1.36639	3.72611	11.773	-0.398742	2.16254	11.9008	7.4752	0.906016	1.30938	1.95924	1.30419	2.24116	6.93213	8.55478	1.3965	2.87535	16.2457	1.09978	0.139127	-0.274481	0.894161	-0.126316
	CAGL0M13761g		YMR302C	YME2	Integral inner mitochondrial membrane protein; role in maintaining mitochondrial nucleoid structure and number; mutants exhibit an increased rate of mitochondrial DNA escape; shows some sequence similarity to exonucleases	0	mito		-0.378431	0.184181	-0.516915	0.281963	4.24842	0.279239	-1.35825	-0.53392	1.48721	0.944296	0.168253	0.665632	-0.688382	0.528728	-0.373319	1.80895	2.16211	1.59359	-0.111217	-0.337912	-0.224181	1.24807	-0.179417	-0.377036	0.1339	0.0126012	-1.34688	-0.581534	-0.41253	0.740411	-0.177252	0.0284574	0.158097	-0.854197	-0.248705	-0.633409	0.0403388	0.653299	-0.0652514	0.989793	0.115076
	CAGL0A03883g		YLR204W	QRI5	Mitochondrial inner membrane protein; required for accumulation of spliced COX1 mRNA; may have an additional role in translation of COX1 mRNA	0	mito		2.85767	1.48319	1.05321	1.07906	5.38395	0.865499	-0.655451	-0.322515	0.526437	1.04314	-1.14395	0.975156	-1.15468	0.362013	1.79289	1.40041	2.00941	1.3659	-0.0341648	-0.589482	-0.787238	-0.124348	-0.649899	-0.59026	4.22543	2.67697	1.10193	0.150497	-0.203922	0.452634	0.753225	3.54274	2.70157	0.0476567	0.616086	2.57439	0.533312	-0.0672283	0.483627	0.466588	-0.434905
	CAGL0M11473g		YLR099W-A	MIM2	Mitochondrial protein required for outer membrane protein import; involved in import of the subset of proteins with multiple alpha-helical transmembrane segments, including Ugo1p, Tom20p, and Fzo1p; component of a large protein complex in the outer membrane that includes Mim1p; not essential in W303 strain background	0	mito		1.07246	0.0948156	-0.370118	0.501698	6.12207	1.12595	0.102431	0.145717	3.57915	1.39637	-0.399523	0.693568	0.961003	1.25398	-0.565001	1.00506	2.16211	1.59359	0.10908	-1.00652	-0.101162	5.18543	-0.0686503	0.140208	1.73623	1.17895	0.433963	-0.223581	1.8269	1.38564	0.140838	0.959024	1.27069	-0.150029	-1.02021	0.73418	1.13091	-0.00427745	0.3081	-0.00573353	0.039481
	CAGL0M11286g		YMR228W	MTF1	Mitochondrial RNA polymerase specificity factor; has structural similarity to S-adenosylmethionine-dependent methyltransferases and functional similarity to bacterial sigma-factors; Mtf1p interacts with and stabilizes the Rpo41p-promoter complex, enhancing DNA bending and melting to facilitate pre-initiation open complex formation	0	mito		19.8495	0.844424	0.664188	15.4834	46.1288	3.34161	0.901005	1.65193	50.0215	7.75449	1.51703	21.5376	16.7299	1.02486	-1.17673	5.8261	1.65438	1.7882	0.278223	-0.443015	2.10064	14.374	1.62426	1.879	12.4057	8.23201	0.340901	1.46574	3.20435	0.787511	2.5999	7.89344	9.45851	0.902179	4.00682	18.5984	4.84718	-0.128735	-0.393511	1.36903	-0.255448
	CAGL0H02233g		YMR267W	PPA2	Mitochondrial inorganic pyrophosphatase; required for mitochondrial function and possibly involved in energy generation from inorganic pyrophosphate	0	mito		3.91703	0.24644	-0.287587	6.76311	35.6589	2.94486	0.343996	0.817614	25.178	4.23874	1.54934	3.39181	10.2005	1.28393	0.253983	3.91901	2.24122	1.72889	-0.141234	-0.593375	1.79196	22.1841	0.0675909	0.461252	6.18088	6.24628	0.239875	0.0840266	1.83815	1.15626	0.537911	1.82862	3.31459	1.06969	2.26392	3.48428	1.44128	-0.430313	0.429742	0.339645	-0.284603
	CAGL0K02409g		YPR020W	ATP20	Subunit g of the mitochondrial F1F0 ATP synthase; reversibly phosphorylated on two residues; unphosphorylated form is required for dimerization of the ATP synthase complex, which in turn determines oligomerization of the complex and the shape of inner membrane cristae	0	mito		2.15864	1.26641	-0.0959491	3.01678	11.5651	1.01249	0.853824	0.17294	18.9278	1.73616	0.0220039	3.3372	4.88443	0.711245	-0.133782	2.72638	2.7644	1.011	0.0224179	0.574995	-0.795504	1.60965	-0.340935	-0.307466	5.80438	4.21934	-0.315341	-0.144817	0.980393	0.609166	0.718347	2.33123	2.81384	0.144567	-1.60819	2.16061	0.323014	-0.534445	-0.860297	-0.446412	-0.136544
	CAGL0J01221g		YMR097C	MTG1	Putative GTPase peripheral to the mitochondrial inner membrane; essential for respiratory competence, likely functions in assembly of the large ribosomal subunit, has homologs in plants and animals	0	mito		11.3725	-0.437266	0.14908	16.2154	54.1765	3.61816	-0.321051	0.793991	61.2657	9.60085	0.603863	19.6205	21.5376	0.711245	0.140514	7.12806	1.93908	1.2673	0.579986	-0.257034	2.0716	14.0019	-0.443389	1.14765	12.8551	10.2588	-0.77624	1.79418	2.71868	0.528619	2.03505	6.83728	9.5766	1.90338	3.37684	14.8642	5.03789	-1.44868	-0.289705	0.289712	-1.04325
	CAGL0A03036g		YDR377W	ATP17	Subunit f of the F0 sector of mitochondrial F1F0 ATP synthase; F1F0 ATP synthase is a large, evolutionarily conserved enzyme complex required for ATP synthesis	0	mito		5.56243	0.256892	-0.734834	2.65203	2.14126	1.29421	-0.00240384	0.584835	7.02757	1.44618	-0.652309	2.09966	0.782339	1.27175	1.50102	2.59866	2.27146	1.91271	0.684927	0.431216	0.0023577	2.20478	-0.155044	0.140208	3.19975	1.17895	0.144517	0.697088	0.926914	1.38564	0.740038	1.81593	1.62259	0.0613758	0.317006	3.15514	1.44128	-0.0755846	-0.0526885	-0.00573353	0.039481
	CAGL0J00429g	COX6	YHR051W	COX6	Subunit VI of cytochrome c oxidase (Complex IV); Complex IV is the terminal member of the mitochondrial inner membrane electron transport chain; expression is regulated by oxygen levels	0	mito		13.3026	-0.391041	0.908941	5.27163	4.53251	1.33231	-0.42041	-0.396978	7.03648	1.4514	0.504501	0.929016	1.73513	1.11767	0.0400729	2.59866	2.27146	1.91271	0.418927	0.0726927	0.0023577	1.57198	0.267585	0.445481	4.19735	2.91222	0.64543	0.530701	1.22227	1.42482	0.445935	2.04149	1.03036	1.93384	1.73405	4.51107	1.2293	0.372596	-0.057406	-0.357108	-0.298356
	CAGL0D05808g		YLL001W	DNM1	Dynamin-related GTPase involved in mitochondrial organization; required for mitochondrial fission and morphology; assembles on the cytoplasmic face of mitochondrial tubules at sites at which division will occur; also participates in endocytosis and regulating peroxisome abundance	0	mito		11.955	2.08642	0.282545	3.68965	19.3361	-1.50883	-0.0957481	-0.235583	8.87338	0.298518	0.645221	6.98872	4.00435	0.618893	0.485813	4.59944	0.0486871	2.20607	-1.1323	0.0577424	4.0294	28.6426	2.12736	1.18423	4.59372	3.69808	0.103467	1.38857	3.71951	2.55555	1.52023	5.12261	7.102	1.09021	0.268771	6.36825	-2.31434	0.470366	0.188391	1.3897	-0.454056
	CAGL0L12386g	SUV3	YPL029W	SUV3	ATP-dependent RNA helicase; component of the mitochondrial degradosome along with the RNase Dss1p; the degradosome associates with the ribosome and mediates RNA turnover; also required during splicing of the COX1 AI5_beta intron	0	mito		10.2906	0.869971	-0.0979223	12.4286	34.0306	2.35509	-0.526434	-0.582875	30.339	3.60957	-0.270232	10.8397	13.1622	0.0918684	-0.114849	5.86784	1.71037	0.960119	1.83399	1.35364	2.52077	2.00242	0.689735	1.14579	15.6539	12.4559	0.439239	1.44016	2.65545	0.568276	1.87004	7.03325	7.98251	-0.912672	-0.852518	7.33288	0.574876	-0.136284	-1.02307	-0.628551	-0.277841
	CAGL0B04741g	PGS1	YCL004W	PGS1	Phosphatidylglycerolphosphate synthase; catalyzes the synthesis of phosphatidylglycerolphosphate from CDP-diacylglycerol and sn-glycerol 3-phosphate in the first committed and rate-limiting step of cardiolipin biosynthesis	0	mito		14.4019	1.71008	0.357642	1.40022	13.704	1.88603	-0.10687	0.316457	4.53778	0.763312	0.408637	-1.28979	2.17619	0.285153	0.892442	6.27508	-0.143046	0.315344	-1.46897	-0.401087	-1.16638	22.0053	0.919835	2.7964	4.37539	7.09356	0.746097	2.59854	3.16395	0.0480403	1.0095	3.06992	0.623567	0.0175964	0.853585	3.31655	-2.20226	0.23306	0.390516	1.67523	1.28015
	CAGL0M05753g		YGL064C	MRH4	Mitochondrial ATP-dependent RNA helicase of the DEAD-box family; plays an essential role in mitochondrial function	0	mito		10.6144	0.16024	0.961382	11.5567	43.3199	3.78488	0.202635	0.331495	38.2221	5.06728	0.268638	16.399	17.6535	1.14125	-0.908391	4.99891	2.18874	1.63678	-0.375435	0.0605896	1.95054	12.8758	0.322523	1.22618	9.90549	7.46056	0.684729	1.55501	2.0253	1.26508	1.45004	5.15825	7.2791	2.03029	2.15975	11.9332	1.29908	-0.0755846	0.53504	0.603528	0.10233
	CAGL0M12386g		YIL051C	MMF1	Mitochondrial protein required for transamination of isoleucine; but not of valine or leucine; may regulate specificity of branched-chain transaminases Bat1p and Bat2p; interacts genetically with mitochondrial ribosomal protein genes; MMF1 has a paralog, HMF1, that arose from the whole genome duplication	0	mito		1.11449	0.00159284	1.38306	8.74318	17.5685	1.71059	0.0951114	0.130848	-0.842075	0.770295	1.80694	-0.579009	-1.32612	0.935795	-0.507437	2.12897	1.96208	1.29926	1.33383	-0.0156859	0.915979	0.714352	0.233026	0.275308	1.36673	1.00291	-0.203904	-0.345448	0.194101	0.695098	0.543023	1.81639	3.03413	-0.241714	-0.160271	1.14658	0.752069	-0.49597	-0.34511	-0.644439	-0.722049
	CAGL0M07051g		YMR287C	DSS1	3'-5' exoribonuclease; component of the mitochondrial degradosome along with the ATP-dependent RNA helicase Suv3p; the degradosome associates with the ribosome and mediates turnover of aberrant or unprocessed RNAs	0	mito		19.0121	-0.6766	-0.499083	16.8161	48.7001	3.13109	0.588531	0.897894	42.1215	5.53526	-0.611285	15.2589	21.122	-0.392145	1.89426	8.46038	1.96208	1.29926	-0.744761	-0.801145	1.83271	8.10178	1.45015	3.15401	23.9439	18.7217	-0.194087	1.33063	3.21351	1.01864	3.45139	11.3288	12.7722	2.34954	3.44372	14.2992	-1.41289	0.453347	-1.61922	1.56275	-1.63187
	CAGL0I07623g		YOL095C	HMI1	Mitochondrial inner membrane localized ATP-dependent DNA helicase; required for the maintenance of the mitochondrial genome; not required for mitochondrial transcription; has homology to E. coli helicase uvrD	0	mito		23.148	-0.353322	-0.439607	11.6017	36.2002	1.38589	-1.84837	-0.619772	50.0478	7.52984	-0.368601	23.8091	18.9123	0.298978	0.0533926	11.1265	1.05861	0.136718	-0.356422	-0.284828	1.37751	9.12213	1.64472	3.43425	20.2496	14.0312	-0.0610117	2.91599	5.56041	0.961465	3.54634	10.8208	12.3074	2.26476	2.5447	23.0366	0.00968066	-0.969806	0.183794	2.01887	1.08416
	CAGL0D04488g		YPR116W	RRG8	Putative protein of unknown function; required for mitochondrial genome maintenance; null mutation results in a decrease in plasma membrane electron transport	0	mito		12.1355	-0.700713	0.797613	10.1757	38.2413	3.78488	0.847244	0.0389147	29.477	4.49747	-0.431366	13.5771	15.6875	0.935795	0.399245	3.88953	2.27146	1.91271	-0.379727	-0.714904	0.679927	1.38272	0.3034	1.05527	11.0239	8.38315	0.0982312	0.250563	1.23152	1.30419	2.02053	6.31127	7.90118	0.350508	2.12068	11.3911	0.377819	-1.22151	-0.33677	0.212395	-0.772491
	CAGL0A04653g		YBL080C	PET112	Subunit of the trimeric GatFAB AmidoTransferase(AdT) complex; involved in the formation of Q-tRNAQ; mutation is functionally complemented by the bacterial GatB ortholog	0	mito		11.0508	0.48588	-0.116127	9.41707	36.7829	2.53717	-0.00401196	0.311801	22.7555	3.00038	0.180931	14.6088	12.8914	1.25398	-1.23474	1.75041	2.00941	1.3659	0.53381	-0.172041	2.29735	8.1174	0.151158	1.80544	9.31466	6.99545	0.510686	1.52388	2.42556	1.42482	1.41142	4.72456	6.3762	0.510443	1.93683	13.4886	1.01083	-0.618254	-0.149067	0.450855	-0.360677
	CAGL0H07023g		YDR322C-A	TIM11	Subunit e of mitochondrial F1F0-ATPase; ATPase is a large, evolutionarily conserved enzyme complex required for ATP synthesis; essential for the dimeric and oligomeric state of ATP synthase, which in turn determines the shape of inner membrane cristae	0	mito		1.03361	-0.292774	0.0203078	0.00697926	0.724177	1.43794	0.796239	0.01573	6.50426	1.93964	1.03765	-0.17377	-0.0104527	1.28376	0.0400729	0.970768	2.27146	1.91271	0.0623035	0.698484	0.606698	1.57198	-0.333796	-0.340074	-0.192846	0.545172	-0.0185547	-0.00687908	0.10254	1.45015	0.176533	0.444042	0.230228	0.962953	-0.252564	1.64881	1.43431	0.187785	0.771312	0.796032	-0.101964
	CAGL0A02475g		YDR350C	ATP22	Specific translational activator for the mitochondrial ATP6 mRNA; Atp6p encodes a subunit of F1F0 ATP synthase; localized to the mitochondrial inner membrane	0	mito		22.8697	-0.965976	-0.325391	7.41918	14.0054	-0.608739	0.334584	0.729815	18.9896	1.74272	-1.02487	9.61479	7.89832	-0.182978	1.19614	4.22296	1.20168	0.313514	-0.000392962	0.675058	1.97827	2.0336	-0.121184	1.87292	11.9799	7.30278	0.34666	1.9181	3.13015	0.0362005	2.90818	9.76719	9.07438	0.226175	3.01876	15.5159	0.937064	-0.0297772	-0.159779	0.250115	-0.571278
	CAGL0H05489g		YPL078C	ATP4	Subunit b of the stator stalk of mitochondrial F1F0 ATP synthase; ATP synthase is a large, evolutionarily conserved enzyme complex required for ATP synthesis; contributes to the oligomerization of the complex, which in turn determines the shape of inner membrane cristae; phosphorylated	0	mito		3.33097	0.00364624	0.792967	4.08967	5.9919	1.43794	-0.00240384	0.01573	5.69002	1.44618	0.205171	3.29927	2.9975	1.24753	0.0400729	1.47441	2.27146	1.91271	0.0871676	1.13648	1.63189	1.51433	0.104343	0.692078	3.55654	2.00811	-0.241349	1.86637	1.43092	1.38564	0.414434	1.80984	2.0768	0.357991	0.0270135	3.59847	1.44128	-0.0755846	-0.0526885	-0.00573353	0.039481
	CAGL0I00748g		YMR145C	NDE1	Mitochondrial external NADH dehydrogenase; type II NAD(P)H:quinone oxidoreductase that catalyzes the oxidation of cytosolic NADH; Nde1p and Nde2p provide cytosolic NADH to the mitochondrial respiratory chain; NDE1 has a paralog, NDE2, that arose from the whole genome duplication	0	mito		-1.39102	0.45272	-0.179439	-1.30087	3.12955	-0.379363	0.780733	-0.0508808	4.32061	0.169642	-0.0601114	-0.205667	0.63637	-0.381127	0.993137	1.30643	2.08383	1.47377	0.85503	-1.01777	-0.780228	-0.855462	-0.316447	-0.796939	0.735621	-0.120824	0.867479	0.882944	0.985111	0.695098	0.0471942	0.18018	0.574505	0.469682	0.293863	0.623314	-0.697501	-0.366385	0.204231	-0.957428	-1.88249
	CAGL0I05984g		YJL147C		Mitochondrial protein of unknown function; homozygous diploid deletion strain has a sporulation defect characterized by elevated dityrosine in the soluble fraction; expression induced by calcium shortage; YJL147W is a non-essential gene	0	mito		-1.69964	-0.0164663	0.497705	-0.55011	-0.951781	0.135549	-0.0934723	0.0485332	4.17205	0.829396	-0.178755	-2.11059	-1.74179	0.106038	0.513617	2.08939	1.25684	0.382142	1.13865	0.60084	-0.0907967	1.21103	0.563668	-0.553502	-0.126579	-0.268956	0.132166	0.041376	0.157502	0.547064	0.313354	0.0552984	0.721196	0.120781	0.238948	-1.05493	-0.179048	-0.439367	-0.199838	-0.0557698	0.0291454
	CAGL0M05577g		YBR163W	EXO5	Mitochondrial 5'-3' exonuclease and sliding exonuclease; required for mitochondrial genome maintenance; distantly related to the RecB nuclease domain of bacterial RecBCD recombinases; may be regulated by the transcription factor Ace2	0	mito		23.2132	0.771509	-1.31643	7.54398	26.0513	1.73644	0.085161	-0.302161	25.1285	2.61866	0.819584	20.3359	12.9172	1.2044	0.836974	5.98644	1.63622	0.863455	1.52625	0.361273	0.916727	2.67604	0.385997	2.34159	18.1389	11.6177	0.116389	1.27234	3.88382	0.198914	2.95655	9.67015	11.1786	1.16802	2.70276	18.0578	1.77433	-0.221902	0.687845	1.26975	0.958235
	CAGL0L05346g		YKL011C	CCE1	Mitochondrial cruciform cutting endonuclease; cleaves Holliday junctions formed during recombination of mitochondrial DNA; CCE1 has a paralog, MRS1, that arose from the whole genome duplication	0	mito		4.55514	0.595473	-1.16342	0.530684	7.37617	1.06733	-0.704864	-0.246076	9.72978	1.62511	-0.0432572	5.77279	4.02232	1.0942	1.44064	4.56024	2.2957	1.87744	0.667178	0.56298	1.86203	5.52754	-0.219708	0.559571	5.25509	3.04183	0.550088	1.59757	1.83407	0.695098	0.574263	2.84443	2.97223	-0.123293	1.1809	5.30252	1.09978	0.695413	-0.118202	-0.061775	-0.0074394
	CAGL0D03586g	ACP1	YKL192C	ACP1	Mitochondrial matrix acyl carrier protein; involved in biosynthesis of octanoate, which is a precursor to lipoic acid; activated by phosphopantetheinylation catalyzed by Ppt2p	0	mito		0.387146	1.80138	-0.458114	9.43207	41.4105	4.33201	-0.80354	-0.776001	11.3706	1.39637	-0.342768	2.87536	11.4344	1.02486	0.0400729	1.32495	2.27146	1.91271	0.439115	-0.18091	-0.11743	16.5775	-0.654854	1.19117	9.85421	16.9036	-0.165162	-0.135345	0.795291	1.19117	0.54972	2.57615	5.61506	1.31824	-0.722251	1.67232	9.69834	-0.687432	-0.633207	-0.522002	-0.414919
	CAGL0E02365g		YOL009C	MDM12	Mitochondrial outer membrane protein; required for transmission of mitochondria to daughter cells; component of the ERMES complex that links the ER to mitochondria; may influence import and assembly of outer membrane beta-barrel proteins	0	mito		-0.269647	-3.00782	0.0276586	0.645533	6.92161	1.41002	-0.42041	0.538179	-0.090442	1.4514	-0.286522	-0.17377	-0.0104527	1.28376	0.0400729	0.109448	2.27146	1.91271	0.0623035	0.0726927	0.0023577	1.57198	0.104343	0.140208	0.0186117	0.52806	-0.0185547	-0.00687908	0.10254	1.45015	0.129166	0.0180372	0.0722023	0.0613758	0.0270135	0.00213497	1.44128	-0.0755846	-0.00843253	-0.00573353	0.039481
	CAGL0I00374g		YGL057C	GEP7	Protein of unknown function; null mutant exhibits a respiratory growth defect and synthetic interactions with prohibitin (phb1) and gem1; authentic, non-tagged protein is detected in highly purified mitochondria in high-throughput studies	0	mito		16.7598	1.22762	0.410165	2.31585	4.04536	-0.115935	0.630031	1.28905	13.0078	2.41269	0.708281	5.87797	3.92638	-0.658212	0.626166	3.55645	1.43465	0.605437	-0.0984206	0.340499	-0.0190924	-0.157055	0.19986	0.722704	11.9844	7.54911	-0.836974	-0.388654	2.69568	-0.485098	1.06936	5.53709	5.27222	0.0399611	1.31711	7.96239	-0.0501501	-1.57468	-0.0685788	0.0248344	-0.27371
	CAGL0G04939g		YLR368W	MDM30	F-box component of an SCF ubiquitin protein ligase complex; associates with and is required for Fzo1p ubiquitination and for mitochondria fusion; stimulates nuclear export of specific mRNAs; promotes ubiquitin-mediated degradation of Gal4p in some strains	0	mito		4.07736	0.111688	-0.278861	3.43958	16.7017	1.55165	0.379148	0.446261	5.35476	1.23999	-0.685952	5.65842	5.16235	0.892809	-0.76753	-0.027818	2.2655	1.77786	-0.590598	-0.563866	-0.935043	12.5776	0.240212	0.867984	5.53266	2.45754	-0.308851	-0.435678	-0.0313306	1.22742	0.31724	1.74384	2.88142	-0.667479	-1.33108	2.69287	0.453739	0.126554	-0.480225	0.452757	-0.555779
	CAGL0F06611g		YMR066W	SOV1	Mitochondrial protein of unknown function	0	mito		11.9872	-0.833114	1.29818	12.8033	52.4356	4.87921	-0.152744	0.343458	36.8824	4.60838	0.696724	24.0158	25.8993	0.692162	0.705573	4.45907	1.74904	1.011	-0.0621005	-0.829975	1.80213	17.8512	0.724484	0.989517	12.7245	10.0269	1.13765	1.39219	2.14031	0.673056	1.64329	6.63632	10.1537	3.35624	4.02377	17.5834	0.901217	-0.20852	0.769967	1.24761	-0.0301991
	CAGL0D02860g		YLL033W	IRC19	Putative protein of unknown function; YLL033W is not an essential gene but mutant is defective in spore formation; null mutant displays increased levels of spontaneous Rad52p foci	0	mito		13.9135	1.02917	0.291983	5.28691	19.4913	2.30235	0.113023	0.363221	24.5966	3.31128	0.0752934	12.8152	12.7521	3.14871	0.0544695	0.425743	2.2957	1.87744	-0.479797	-0.0129216	2.54011	6.01446	-0.030093	1.41185	8.38446	6.22732	-0.0185547	-0.00687908	0.4024	1.45015	1.31796	4.45544	6.48553	2.36155	1.91907	11.1503	1.40526	-0.145717	-0.118202	1.06273	-0.0074394
	CAGL0L09713g	ATP7	YKL016C	ATP7	Subunit d of the stator stalk of mitochondrial F1F0 ATP synthase; F1F0 ATP synthase is a large, evolutionarily conserved enzyme complex required for ATP synthesis	0	mito		7.14965	-0.269723	0.0276586	4.25982	9.43998	1.41002	-0.00240384	0.01573	6.79562	1.44618	-0.799803	4.44993	4.99637	1.25398	1.62426	2.95768	2.27146	1.91271	0.418927	0.0726927	0.0023577	3.01594	0.836107	1.27768	6.17876	4.24408	0.307662	1.17583	1.9659	1.26508	1.16584	2.27551	3.00571	0.591508	0.639775	6.00042	1.37077	-0.0755846	-0.0526885	0.537072	0.039481
	CAGL0K12628g		YFL036W	RPO41	Mitochondrial RNA polymerase; single subunit enzyme similar to those of T3 and T7 bacteriophages; requires a specificity subunit encoded by MTF1 for promoter recognition; Mtf1p interacts with and stabilizes the Rpo41p-promoter complex, enhancing DNA bending and melting to facilitate pre-initiation open complex formation	0	mito		17.2686	1.30251	-0.307689	9.61254	30.4648	3.17267	0.500473	0.262324	28.6098	3.53555	0.462377	23.868	17.3844	0.914174	0.474244	6.60724	1.8943	1.20577	0.339054	0.0607082	1.83684	9.57181	0.872523	1.96022	13.3931	8.76177	0.0284412	0.54801	2.57397	0.673056	2.5253	7.96477	9.208	1.32375	4.83273	21.0627	0.875196	-0.749948	-0.0658822	2.00414	0.50122
	CAGL0H01353g		YDR296W	MHR1	Protein involved in homologous recombination in mitochondria; required for recombination-dependent mtDNA partitioning; involved in stimulation of mitochondrial DNA replication in response to oxidative stress	0	mito		9.16203	0.156285	-0.814291	4.85285	25.1638	2.25578	-0.00401196	0.0262531	17.2098	2.73162	0.952264	12.3648	12.6652	0.957675	-0.305805	3.78595	2.2957	1.87744	-0.290659	0.00589361	0.282567	1.10475	-0.0428463	-0.216588	8.24545	5.57299	-1.19899	1.2608	0.700984	1.19117	1.10612	4.79408	5.65293	0.338752	1.95848	10.9456	0.982533	0.0682791	0.105085	0.227726	0.306156
	CAGL0E05324g		YOR330C	MIP1	Mitochondrial DNA polymerase; conserved C-terminal segment is required for the maintenance of mitochondrial genome; mutations in the human ortholog POLG are associated with Alpers-Huttenlocher syndrome (AHS) and other mitochondrial diseases; Mip1p is the single subunit of mitochondrial DNA polymerase in yeast, in contrast to metazoans in which there is a complex of a catalytic subunit and an acce…	0	mito		10.1939	1.33098	0.625515	5.52511	30.3897	1.20704	0.0291313	-0.0476854	24.7826	2.53108	-0.203707	19.3533	16.2853	0.178253	-1.03784	5.82488	1.32852	0.471746	0.352997	2.43143	1.82822	10.0273	1.14556	0.674027	10.6028	6.5551	0.149916	1.11502	2.99152	0.183422	1.75087	6.19048	8.0284	-0.139701	1.93178	16.1724	-0.192883	1.35081	-0.11029	1.70244	-0.00960676
	CAGL0G06820g		YJL023C	PET130	Protein required for respiratory growth; the authentic, non-tagged protein is detected in highly purified mitochondria in high-throughput studies	0	mito		9.28453	0.114598	-0.10454	5.28211	24.1561	1.89351	-0.242361	0.487609	18.4952	3.15702	-0.234518	12.8614	13.2302	1.25398	-0.761337	2.21982	2.21529	1.68185	0.0623035	0.0726927	0.0023577	1.57198	0.46537	0.220853	7.78318	6.45857	-1.25024	-0.331054	-0.596363	1.09007	1.2642	3.67734	5.39448	0.152197	1.40506	9.56422	1.29908	-0.0755846	-0.0526885	0.448558	0.039481
	CAGL0M07249g		YPL060W	MFM1	Mitochondrial inner membrane magnesium transporter; involved in maintenance of mitochondrial magnesium concentrations and membrane potential; indirectly affects splicing of group II introns; functionally and structurally related to Mrs2p	0	mito		6.91887	0.205399	0.230681	5.23688	15.2337	1.41002	0.146621	0.729688	19.7163	2.41365	1.00025	12.4355	11.4689	1.14125	-0.426723	4.19339	2.18874	1.63678	0.0623035	0.0726927	0.0023577	1.57198	-0.0628491	1.05559	8.0997	5.87262	0.349087	0.152207	2.76855	1.0586	1.44162	4.37099	4.80257	0.53117	1.0762	10.1888	1.2293	-0.893341	-0.786694	0.495872	-0.578418
	CAGL0L12320g		YLR091W	GEP5	Protein of unknown function; required for mitochondrial genome maintenance; detected in highly purified mitochondria in high-throughput studies; null mutant has decreased levels of cardiolipin and phosphatidylethanolamine	0	mito		38.6307	1.07923	0.163055	20.9324	80.9865	8.27933	0.416149	0.934536	70.7778	11.6916	0.335965	42.3525	52.1585	4.38642	2.2045	9.31611	2.10954	1.51222	-1.56324	0.431962	4.60233	31.3965	0.384018	1.00518	23.2824	19.2705	1.55824	2.32322	5.18154	0.651398	4.542	14.6582	22.0189	1.80623	6.55837	35.0284	2.26829	-0.80097	-0.299897	1.07384	-0.451326
	CAGL0M10593g		YNR020C	ATP23	Putative metalloprotease of the mitochondrial inner membrane; required for processing of Atp6p; has an additional role in assembly of the F0 sector of the F1F0 ATP synthase complex; substrate of the Mia40p-Erv1p disulfide relay system, and folding is assisted by Mia40p	0	mito		16.3086	-1.31378	0.609654	7.6101	13.3034	0.471204	0.621052	1.22532	18.0761	2.91175	-0.178755	12.6861	10.9188	0.106038	0.836974	6.30522	1.63622	0.863455	-1.22455	-1.3304	1.12609	2.83113	1.01005	1.2362	12.494	8.03365	-0.425593	0.846752	1.86793	0.0789891	2.18339	8.03052	8.89869	1.94481	3.59628	13.6636	1.31574	-0.392105	-0.870362	0.848252	-0.750279
	CAGL0E05368g		YOR334W	MRS2	Mitochondrial inner membrane Mg(2+) channel; required for maintenance of intramitochondrial Mg(2+) concentrations at the correct level to support splicing of group II introns	0	mito		15.3502	0.705998	1.07874	5.33758	15.5987	1.41002	-0.178739	-0.430598	22.619	2.77204	-0.24027	15.3094	12.9972	1.84462	1.31613	2.39827	2.28575	1.8282	0.778246	0.575497	0.660293	6.30479	0.129102	0.105311	9.60905	6.79381	1.30484	2.03626	2.09689	1.38564	1.24506	5.55984	5.59931	1.80364	2.93449	13.545	1.33492	0.347448	0.262749	0.295806	-0.0074394
	CAGL0M12276g		YAL048C	GEM1	Outer mitochondrial membrane GTPase, subunit of the ERMES complex; potential regulatory subunit of the ERMES complex that links the ER to mitochondria and may promote inter-organellar calcium and phospholipid exchange as well as coordinating mitochondrial DNA replication and growth; cells lacking Gem1p contain collapsed, globular, or grape-like mitochondria; ortholog of metazoan Miro GTPases	0	mito		7.06946	1.58156	1.13854	7.17045	25.758	1.33231	0.164742	-0.836141	19.0579	1.96881	-0.630798	10.7448	17.1461	2.02702	1.42566	4.35149	2.28575	1.8282	-0.308484	-0.105647	1.9323	14.9002	-1.13004	-0.322535	9.74773	8.17323	0.349087	0.923335	2.52024	1.0586	0.584072	3.69714	7.74622	-0.634196	0.966509	6.62859	0.359357	0.650871	-0.336626	0.618383	0.224865
	CAGL0K04829g		YNL213C	RRG9	Protein of unknown function; null mutant lacks mitochondrial DNA and cannot grow on glycerol; the authentic, non-tagged protein is detected in highly purified mitochondria in high-throughput studies	0	mito		10.2989	-0.888964	0.67024	3.10878	4.42062	1.4128	-0.398575	0.942432	16.0469	1.64897	-0.123613	7.82971	6.84204	2.47365	0.946025	4.71456	1.85108	2.66238	1.27321	-0.0438711	2.39693	1.32068	0.256411	1.62967	10.6584	7.66063	0.333513	-0.788205	2.90032	0.528619	1.4151	4.80086	3.79404	1.66884	2.39984	8.34374	0.493038	-0.354666	-0.905823	1.06	-0.793349
	CAGL0C02651g		YLR393W	ATP10	Assembly factor for the F0 sector of mitochondrial F1F0 ATP synthase; mitochondrial inner membrane protein; interacts genetically with ATP6	0	mito		18.6822	1.1071	1.35518	8.86324	11.2848	0.679228	-0.429934	0.175733	12.7241	3.0067	-0.573565	10.4034	9.48644	0.711245	-1.90947	3.53788	1.56585	0.772669	0.163936	0.339351	3.47742	4.22375	0.361447	1.65618	11.1375	8.72912	0.403259	1.49334	2.23189	0.58856	1.99031	6.39108	8.18493	-0.276741	1.07708	10.6876	1.22278	0.391042	0.314954	0.643187	-0.308716
	CAGL0F06567g		YMR064W	AEP1	Protein required for expression of the mitochondrial OLI1 gene; mitochondrial OLI1 gene encodes subunit 9 of F1-F0 ATP synthase	0	mito		10.4657	1.199	0.540512	4.06742	4.73211	1.33231	-0.00240384	0.01573	8.7695	1.44618	-0.2311	5.21842	5.18565	1.91567	0.732235	1.31952	2.2957	1.87744	-0.522316	-0.508759	0.418655	3.4409	0.369466	1.77752	6.73188	4.94638	0.117825	0.521973	0.767603	1.34459	0.975729	3.32042	3.67356	0.323714	-0.216957	7.42065	1.06941	-0.440775	0.061979	0.927655	-0.223644
	CAGL0J01199g		YMR098C	ATP25	Mitochondrial protein required for the stability of Oli1p (Atp9p) mRNA; also required for the Oli1p ring formation; YMR098C is not an essential gene	0	mito		24.9107	0.237779	0.379359	9.38805	14.2667	0.424327	-0.455108	-0.387236	15.062	2.29226	-0.95185	13.5964	12.5763	0.810515	0.743928	6.3983	1.51527	1.61868	-0.26759	1.74328	3.0638	1.95668	0.239122	1.77673	14.7611	11.071	0.554519	1.87278	4.12421	0.230369	2.0966	7.80566	8.74829	0.424529	1.65668	14.1571	0.495939	-0.12126	-0.476667	1.60127	-1.05345
	CAGL0G04345g		YJL112W	MDV1	Peripheral protein of cytosolic face of mitochondrial outer membrane; required for mitochondrial fission; interacts with Fis1p and with the dynamin-related GTPase Dnm1p; contains WD repeats; MDV1 has a paralog, CAF4, that arose from the whole genome duplication	0	mito		0.392547	0.925029	0.0975768	1.64289	3.20086	0.570643	1.53574	-0.175752	-1.20727	0.9855	0.658402	1.13856	-0.0494657	0.711245	-0.36495	-0.456826	1.08376	0.167684	-0.282832	-0.0565284	1.0813	3.06191	-0.714734	-0.327785	-0.321893	0.0343559	0.934948	-0.603529	0.513313	-0.0192027	0.356317	0.214003	0.507674	0.4194	0.318029	-0.914309	-0.179048	-1.14387	0.152831	-0.053588	-0.978481
	CAGL0H01397g		YDR298C	ATP5	Subunit 5 of the stator stalk of mitochondrial F1F0 ATP synthase; F1F0 ATP synthase is a large, evolutionarily conserved enzyme complex required for ATP synthesis; homologous to bovine subunit OSCP (oligomycin sensitivity-conferring protein); phosphorylated	0	mito		12.3356	-0.338612	0.491353	4.08967	3.41255	1.43794	-0.00240384	0.01573	4.66912	1.44618	0.937155	5.13576	3.49293	1.24753	0.0400729	1.47441	2.27146	1.91271	0.0623035	0.91831	2.01317	1.57198	-0.483229	0.220853	5.9981	2.38995	-0.0185547	0.273634	1.09779	1.45015	1.01618	3.41352	3.0339	-0.540482	0.197676	5.82912	1.19565	-0.0755846	-0.0526885	-0.00573353	0.039481
	CAGL0F05577g		YDR194C	MSS116	DEAD-box protein; required for efficient splicing of mitochondrial Group I and II introns; non-polar RNA helicase that also facilities strand annealing	0	mito		11.1907	-0.236079	0.495539	2.96391	4.49885	0.757966	-0.398992	0.871094	7.97612	1.04314	-0.112643	8.02168	5.26039	0.330257	-0.123729	3.87941	1.8943	1.20577	-1.83425	0.426869	0.302212	3.46102	0.805067	0.922448	14.0714	9.15081	0.284901	0.709935	2.14262	0.787511	1.70284	6.09482	5.85632	1.64952	3.70477	9.48124	0.553835	-0.579275	-0.0453868	-0.485174	-0.722049
	CAGL0I00572g		YLR295C	ATP14	Subunit h of the F0 sector of mitochondrial F1F0 ATP synthase; F1F0 ATP synthase is a large, evolutionarily conserved enzyme complex required for ATP synthesis; protein abundance increases in response to DNA replication stress	0	mito		8.16274	0.380629	0.0203078	0.635626	3.5426	1.43794	0.98872	0.01573	3.60704	1.44618	0.180931	3.00153	3.03256	1.25398	1.05987	1.32495	2.27146	1.91271	0.418927	1.10797	0.348014	1.57198	-0.0547008	0.461252	4.77501	3.53324	-0.791809	-0.349626	0.403805	1.12259	0.536586	2.04154	2.26857	-0.742069	-0.517825	3.81273	1.33492	-0.0755846	-0.0526885	0.153659	0.039481
	CAGL0M09317g		YJR080C	AIM24	Protein of unknown function; the authentic, non-tagged protein is detected in purified mitochondria in high-throughput studies; null mutant displays reduced respiratory growth and elevated frequency of mitochondrial genome loss	0	mito		1.71677	-0.639409	-0.033409	-0.258481	1.66192	-0.493351	-0.284216	-0.544598	4.44019	0.0474888	0.568541	3.29845	2.50049	0.722479	0.0314892	0.78996	0.985204	0.0466066	0.814919	0.820397	1.96382	-0.0230406	0.479283	0.253414	2.14597	0.93921	0.464561	0.800779	1.7039	-0.137705	0.0663753	1.02378	1.55445	0.675494	1.90431	2.22223	-0.858634	-1.00325	-0.374328	0.283742	-0.138348
	CAGL0F06765g		YIR024C		Protein of unknown function; the authentic, non-tagged protein is detected in highly purified mitochondria in high-throughput studies; interacts with Arh1p, a mitochondrial oxidoreductase; deletion mutant has a respiratory growth defect	0	mito		4.78169	0.948046	0.331192	1.08536	0.873761	0.321134	-0.376415	0.278624	4.8393	1.51204	0.493522	3.00579	2.61184	0.871695	-0.302016	1.24822	1.8725	1.17611	0.530042	1.7551	2.04178	0.64118	-0.180918	0.671943	5.67205	3.2542	0.245762	1.08472	0.818416	0.8366	0.21371	2.31281	1.9357	-0.39608	1.77439	2.0639	1.76967	0.619878	0.498554	-0.073929	-0.498929
	CAGL0G05159g		YDR065W	RRG1	Protein of unknown function; required for vacuolar acidification and mitochondrial genome maintenance; the authentic, non-tagged protein is detected in highly purified mitochondria in high-throughput studies	0	mito		21.178	0.130566	0.291983	4.0092	16.6697	2.30235	-0.184661	-0.396978	23.5573	3.4454	0.17517	20.4351	20.7913	2.4259	0.0400729	2.16751	2.27146	1.91271	0.0623035	0.698484	1.16783	6.2754	-0.00638715	1.76798	11.1511	8.68478	-0.419795	0.521973	1.18799	1.34459	1.78677	5.60728	8.05747	1.13002	2.48238	15.4585	1.76967	0.479606	0.0558147	1.0617	0.039481
	CAGL0G00946g		YGR029W	ERV1	Flavin-linked sulfhydryl oxidase of the mitochondrial IMS; N-terminus is an intrinsically disordered domain that in the cytosol helps target Erv1p to mitochondria, and in the intermembrane space oxidizes Mia40p as part of a disulfide relay system that promotes intermembrane space retention of imported proteins; ortholog of human hepatopoietin (ALR)	0	mito		-0.496204	-0.609382	-0.346688	0.729384	3.37267	1.22262	0.965809	1.24331	0.192185	1.37607	-0.761232	0.443485	1.29974	1.16481	-0.560112	0.780973	2.28575	1.8282	0.0623035	0.0726927	0.606698	1.57198	-1.94491	0.436586	-0.0845482	0.395807	-0.308851	0.10021	-0.19751	1.22742	-0.179271	0.434415	0.335578	-0.100565	-0.695876	0.23949	1.2293	-0.40654	-0.39757	-0.308965	0.114963
	CAGL0B00396g		YCL057C-A	MOS1	Mitochondrial protein essential for proper inner membrane organization; conserved component of the mitochondrial inner membrane organizing system (MICOS, MINOS, or MitOS), a scaffold-like structure on the intermembrane space side of the inner membrane which has a role in the maintenance of crista junctions and inner membrane architecture; ortholog of human MINOS1	0	mito		3.80777	0.84071	0.0482101	2.54609	11.4399	1.22262	0.676704	0.204899	13.2951	2.67927	-0.654294	3.72019	13.3343	1.81056	0.322587	1.80095	2.2957	1.87744	0.0623035	0.0726927	0.0023577	1.57198	-0.0697027	0.828535	4.99979	6.46077	-1.14725	-1.31427	0.225268	1.0586	0.391485	1.58266	4.39399	-0.222948	-0.15126	0.521704	3.98728	0.236326	-0.743012	-0.440888	-0.268188
	CAGL0L07392g		YDL104C	QRI7	Highly conserved mitochondrial protein; essential for t6A modification of mitochondrial tRNAs that decode ANN codons; similar to Kae1p and E. coli YgjD, both of which are also required for tRNA t6A modification	0	mito		21.4055	0.0711917	-0.307598	1.40208	-0.798877	0.698384	-0.1552	-0.541364	6.53568	1.43521	0.0466961	6.2131	2.52031	1.57968	0.229591	5.22706	1.98552	1.33211	-0.454736	1.05928	0.429804	0.64118	1.24247	2.11293	11.857	6.2653	0.266125	0.313128	2.0501	0.887922	2.21598	6.32861	4.78382	3.08373	2.58382	13.22	2.76235	0.0367104	0.368027	0.200807	-0.37208
	CAGL0E02387g		YOL008W	COQ10	Coenzyme Q (ubiquinone) binding protein; functions in the delivery of Q<sub>6</sub> to its proper location for electron transport during respiration; START domain protein with homologs in bacteria and eukaryotes	0	mito		4.5991	0.206336	-0.233755	4.68094	27.863	1.50729	-1.21683	-0.125447	11.6718	1.11812	-0.0715989	8.97468	23.2055	1.32748	1.60057	5.32349	1.60059	0.817388	-1.06247	-0.587483	-0.342762	23.4184	-0.435395	0.64152	7.90111	13.018	0.444615	1.83239	1.71649	0.214562	0.105723	1.62161	7.48083	0.226175	-1.44582	2.69945	4.1903	0.559674	0.631049	0.659526	-0.328801
	CAGL0G07711g		YKR016W	FCJ1	Mitochondrial inner membrane protein, ortholog of mammalian mitofilin; involved in import of intermembrane space (IMS) proteins, probably by positioning Mia40p relative to the TOM complex to receive incoming proteins; also has an essential role in the maintenance of crista junctions and inner membrane architecture, as a component of the mitochondrial inner membrane organizing system (MICOS, MitOS…	0	mito		1.47713	-0.698954	0.147445	1.60372	12.2568	0.43976	-0.0593995	-0.284037	18.9392	2.19093	0.203508	5.88251	18.4507	0.494243	0.747994	2.15717	1.98552	1.33211	0.0357054	-1.12787	-0.281388	2.46129	0.0589156	0.883729	7.03122	9.01107	0.222292	0.928856	0.53129	0.941774	0.0674331	1.86976	5.82941	-0.12595	1.48777	3.01453	1.09982	0.593792	-0.177362	-0.293369	-0.215183
	CAGL0M06259g		YBR179C	FZO1	Mitofusin; integral membrane protein involved in mitochondrial outer membrane tethering and fusion; role in mitochondrial genome maintenance; efficient tethering and degradation of Fzo1p requires an intact N-terminal GTPase domain; targeted for destruction by the ubiquitin ligase SCF-Mdm30p and the cytosolic ubiquitin-proteasome system	0	mito		10.6574	1.02994	-0.518318	8.88548	50.4315	5.14761	0.087141	0.610329	29.3741	3.08722	-0.57024	24.8461	50.8695	4.50713	0.5303	5.18991	2.05856	1.43664	-1.49245	0.79054	1.53063	39.1335	-0.797489	0.18623	14.9973	16.736	0.113876	1.79156	3.61835	1.0586	1.07502	5.84913	18.9611	0.510443	2.57444	15.6538	7.95974	-0.613216	-0.421599	2.31639	0.645331
	CAGL0B03443g		YLR253W	MCP2	Mitochondrial protein of unknown function involved in lipid homeostasis; integral membrane protein that localizes to the mitochondrial inner membrane; involved in mitochondrial morphology; non-essential gene which interacts genetically with MDM10, and other members of the ERMES complex; transcription is periodic during the metabolic cycle; homologous to human aarF domain containing kinase, ADCK1	0	mito		-0.56069	-1.01102	0.242896	-0.258497	-0.653565	-0.717581	0.362915	0.65528	3.28022	0.207396	0.638986	1.50484	1.37836	-0.47285	0.425913	-0.201066	0.528249	-0.507234	-0.697927	0.70366	1.22828	2.14149	-0.47044	0.57529	-0.713327	-1.76677	-0.382516	-0.424896	0.913858	-0.762293	0.335898	0.0437912	-0.00639151	-2.03382	-1.03884	-2.55103	-1.52192	1.13175	0.472197	0.734967	-0.0415376
	CAGL0G08712g		YIL125W	KGD1	Subunit of the mitochondrial alpha-ketoglutarate dehydrogenase complex; catalyzes a key step in the tricarboxylic acid (TCA) cycle, the oxidative decarboxylation of alpha-ketoglutarate to form succinyl-CoA	-0.316859	mito		-3.28702	-0.434819	0.637177	4.38774	-1.02936	0.553491	-0.163271	-1.34219	1.23797	1.25841	0.70602	0.829291	0.0972388	-0.992469	1.31902	3.241	2.18874	1.63678	1.35076	0.761239	2.37874	0.996381	1.25292	1.08008	1.74003	-0.102585	-0.479869	0.829275	3.62793	1.09007	2.58332	1.85055	1.66643	1.18128	0.149207	1.29934	-1.61676	-0.104243	-0.0581683	-1.63638	-2.47371
	CAGL0J04224g		YFL016C	MDJ1	Co-chaperone that stimulates HSP70 protein Ssc1p ATPase activity; involved in protein folding/refolding in the mitochodrial matrix; required for proteolysis of misfolded proteins; member of the HSP40 (DnaJ) family of chaperones	0	mito		12.7178	0.0559604	0.139477	6.62695	23.5365	1.43163	-0.334778	0.491909	14.2271	2.75923	0.618883	16.6675	24.644	1.54492	-0.166273	1.92467	1.80928	1.09101	-0.794323	-1.11017	-0.224944	10.8523	-0.306483	0.873986	12.096	11.1622	-0.0165555	1.85059	1.60523	0.763726	1.82616	5.93563	10.8506	0.527436	2.44453	12.6878	0.70568	-0.0434427	0.46793	0.679562	-0.0640371
	CAGL0G08910g		YIL134W	FLX1	Protein required for transport of flavin adenine dinucleotide (FAD); a synthesis product of riboflavin, across the mitochondrial membrane	0	mito		1.90325	-0.26434	0.908051	4.53988	-0.223694	1.03948	-0.00240384	0.01573	0.252957	1.44618	0.142268	-0.17377	-0.0104527	1.28376	0.0400729	0.970768	2.27146	1.91271	0.0623035	0.431216	1.31613	1.57198	-0.155044	0.140208	0.0186117	0.52806	-0.0185547	-0.00687908	0.10254	1.45015	0.533552	0.130166	0.0722023	-1.21498	-0.309384	-0.867815	1.19565	-0.0755846	-0.0526885	-0.00573353	0.039481
	CAGL0D06424g	ACO1	YLR304C	ACO1	Aconitase; required for the tricarboxylic acid (TCA) cycle and also independently required for mitochondrial genome maintenance; phosphorylated; component of the mitochondrial nucleoid; mutation leads to glutamate auxotrophy	0	mito	TCA	1.97253	0.508543	0.0203078	0.00697926	2.96348	1.43794	-0.00240384	0.01573	2.85019	1.44618	0.205171	2.15291	8.05521	1.24753	0.0400729	1.32495	2.27146	1.91271	0.0623035	0.0726927	0.0023577	1.57198	-0.306776	0.140208	0.998301	3.31158	0.467034	0.482143	0.804724	1.45015	0.111115	0.356425	2.86385	0.0613758	0.0270135	0.503167	6.70451	-0.0755846	-0.0526885	0.248818	0.039481
	CAGL0G02673g	IDH1	YNL037C	IDH1	Subunit of mitochondrial NAD(+)-dependent isocitrate dehydrogenase; complex catalyzes the oxidation of isocitrate to alpha-ketoglutarate in the TCA cycle	0	mito	TCA	14.2314	-0.598327	0.993761	2.12299	13.1338	0.252002	-1.34065	-0.452176	11.0108	0.162198	-0.455624	13.0265	40.0466	-0.484085	-0.240874	2.37504	2.05856	1.43664	1.81201	1.38142	3.01021	7.99296	-0.675816	-1.19867	11.7303	24.4923	-0.401641	2.32193	4.0556	1.15626	0.56121	3.96549	13.9196	-0.56487	-0.539484	4.40667	17.3772	-0.395964	-0.499926	1.28834	1.05484
	CAGL0I07227g	IDH2	YOR136W	IDH2	Subunit of mitochondrial NAD(+)-dependent isocitrate dehydrogenase; complex catalyzes the oxidation of isocitrate to alpha-ketoglutarate in the TCA cycle; phosphorylated	0	mito	TCA	9.13509	-1.08289	0.534531	2.58966	6.72026	0.865499	0.905499	0.526138	5.36951	0.904639	0.418082	8.33724	28.61	0.836803	-0.305805	1.31952	2.2957	1.87744	1.3859	-0.149911	0.336881	4.49095	-0.5164	0.0620293	9.00448	15.0657	0.972602	0.998999	1.8269	1.38564	0.786527	2.6568	9.14621	0.978553	0.0136654	4.78689	11.8389	0.610407	-0.381371	0.176927	1.43195
	CAGL0J00847g		YJL045W	SDH9	Minor succinate dehydrogenase isozyme; participates in oxidation of succinate and transfer of electrons to ubiquinone; induced during the diauxic shift in a Cat8p-dependent manner; YJL045W has a paralog, SDH1, that arose from the whole genome duplication	-0.469407	mito	TCA	-3.76578	-1.96448	-1.40542	-0.0432414	13.45	1.49593	-1.43556	-3.22324	-2.52788	-0.0956396	-0.828207	2.35993	30.9096	-1.46235	0.350177	2.38527	2.55632	-0.353764	1.22148	-0.38479	-0.0226817	49.8773	-2.79209	-2.55448	3.3221	15.2182	-0.722814	0.368237	0.493026	-1.49559	0.00459152	-1.27388	12.5152	-0.284548	-2.6597	-5.68338	29.3435	0.209589	-1.46191	-0.97679	-2.89082
	CAGL0F05863g		YDR178W	SDH4	Membrane anchor subunit of succinate dehydrogenase; involved in coupling the oxidation of succinate to the transfer of electrons to ubiquinone as part of the TCA cycle and the mitochondrial respiratory chain; SDH4 has a paralog, SHH4, that arose from the whole genome duplication	0	mito	TCA	-0.650496	0.997738	-0.534406	0.0829979	8.02649	0.737736	-0.163183	-0.547591	-1.5787	1.01391	0.347775	0.0455851	7.63975	-0.298199	0.501228	0.919045	2.18874	1.63678	-0.528614	-0.305563	0.529686	7.75876	-1.67338	-1.18429	0.827903	5.96651	0.0695755	0.375882	-0.821991	0.887922	-0.52526	-1.21649	3.1883	1.02363	0.152117	-1.23621	-0.390528	0.636885	0.11726	1.3935	0.198586
	CAGL0I08085g		YOL071W	SDH5	Subunit of succinate dehydrogenase; complex couples succinate oxidation to ubiquinone reduction; required for FAD cofactor attachment to Sdh1p; mutations in human ortholog PGL2 are associated with neuroendocrine tumors (paraganglioma)	-0.482634	mito	TCA	-5.81499	-0.910877	-0.181898	-0.737236	-2.40745	-0.370289	-0.334987	-2.41737	-2.49889	0.710562	-0.607216	-3.25906	16.0631	-2.11165	0.529632	1.56746	-0.805711	2.55837	-0.252788	0.338469	-3.7876	30.7234	1.07757	-0.186402	3.06087	13.1417	0.638833	0.954396	0.742162	-0.180216	-0.713381	-2.74639	2.11872	-1.11434	-4.63209	-12.4955	15.222	-0.00778699	-0.550304	0.332116	0.73329
	CAGL0D01958g		YKL141W	SDH3	Subunit of succinate dehydrogenase and of TIM22 translocase; functions as \ cytochrome b subunit of succinate dehydrogenase, which couples oxidation of succinate to transfer of electrons to ubiquinone as part of the TCA cycle and the mitochondrial respiratory chain; also required for mitochondrial inner membrane protein import as part of the TIM22 complex; SDH3 has a paralog, SHH3, that arose fro…	-0.0596169	mito	TCA	-1.8258	0.403058	0.306897	0.274328	-1.18233	0.455384	-0.405876	-0.113724	-1.71636	0.957851	-0.580361	-3.17391	6.71267	-0.561602	0.0948587	1.43047	2.18874	1.63678	0.243342	-0.180314	-0.830446	2.03896	-0.0466355	-0.880117	-1.67751	5.98635	-0.490944	1.13503	-0.682604	0.941774	0.188668	-0.899918	-0.356944	-1.3028	-1.41388	-2.48299	4.05298	-0.162705	-0.695052	0.647479	0.603125
	CAGL0E03850g			SDH2-B	0	0	mito	TCA	-1.85616	0.27097	0.187885	0.663506	-0.336826	0.519908	-0.84102	-1.32556	-2.50872	0.60863	-0.63355	-0.458488	5.20701	0.0777866	0.768603	0.940383	1.22903	0.347509	0.544698	0.719537	1.85064	15.7356	-0.604726	1.03426	-0.263052	2.5511	-0.39585	-0.0185684	0.680745	-0.162992	0.0499928	-0.337131	1.77993	-0.597891	1.41611	-0.123612	0.952131	0.480274	0.99753	0.375823	0.263434
	CAGL0C04257g		YBR003W	COQ1	Hexaprenyl pyrophosphate synthetase; catalyzes the first step in ubiquinone (coenzyme Q) biosynthesis	0	mito	CoQ	4.33735	-1.10327	-0.700656	4.03126	2.87198	-1.01934	-1.56135	0.000760591	-1.74442	0.649733	0.070508	3.338	25.9442	1.25075	0.608359	7.37042	0.337015	0.196296	0.419743	0.765916	3.77889	38.5759	2.5741	-0.373334	3.39092	9.80852	0.095195	1.74595	1.84402	1.99159	0.885995	0.353577	6.29448	0.611184	0.3303	-2.06821	12.9546	-0.599683	-0.829326	-0.619713	-1.92806
	CAGL0I07601g		YOL096C	COQ3	O-methyltransferase; catalyzes two different O-methylation steps in ubiquinone (Coenzyme Q) biosynthesis; component of a mitochondrial ubiquinone-synthesizing complex; phosphoprotein	-0.182182	mito	CoQ	12.2409	-0.412572	-0.441237	2.87469	4.4328	0.455384	-1.07884	-0.233545	-0.803049	1.20419	0.496665	1.6777	16.8033	0.908916	0.75259	5.88632	0.880327	-0.0815264	-1.50336	-0.21524	1.86737	4.97914	-0.199408	0.0944654	2.44378	8.30314	-0.0860068	0.800026	1.27688	-0.598438	0.531666	-0.00703289	4.06573	0.845805	-0.662989	-3.64105	7.70726	1.52717	-0.184955	0.489238	-1.07391
	CAGL0J06710g		YML110C	COQ5	2-hexaprenyl-6-methoxy-1,4-benzoquinone methyltransferase; involved in ubiquinone (Coenzyme Q) biosynthesis; localizes to the matrix face of the mitochondrial inner membrane in a large complex with other ubiquinone biosynthetic enzymes	0	mito	CoQ	8.20666	1.04275	-0.094955	1.27063	-0.668442	0.778591	-1.82381	-0.117323	-1.04615	1.12027	0.724439	2.85348	13.8443	0.410586	0.478856	3.52565	2.28575	1.8282	-0.632478	0.0150762	1.60252	3.3486	-0.158141	-0.387699	0.947299	4.08668	0.179061	0.312644	0.710612	1.22742	0.993743	0.762248	2.65962	0.886145	0.0859475	1.00088	3.15327	-0.805688	-1.57902	-1.26727	-1.1076
	CAGL0C03652g		YNR041C	COQ2	Para hydroxybenzoate polyprenyl transferase; catalyzes the second step in ubiquinone (coenzyme Q) biosynthesis; human COQ2, mutations in which are implicated in an increased risk of mutiple-system atrophy, is able to complement a yeast coq2 null mutant	0	mito	CoQ	-0.717353	-0.343932	-0.4543	2.48008	-1.38835	0.321134	-1.46427	0.708243	-2.45527	0.549314	-0.0920705	1.55879	21.8107	-0.77207	0.0414937	6.0072	0.949584	0.93366	-0.00028599	-0.0297047	2.16753	19.4554	0.110576	-0.366609	1.22934	9.45447	1.07695	3.37679	6.14729	-0.319348	1.51856	0.674893	4.5337	0.585292	0.169004	0.0215892	10.5499	-0.314627	0.173188	0.0771478	0.703119
	CAGL0F07172g		YGL119W	COQ8	Protein required for ubiquinone biosynthesis and respiratory growth; exhibits genetic interaction with COQ9, suggesting a common function; similar to prokaryotic proteins involved in early steps of ubiquinone biosynthesis; COQ8 has a paralog, YBR230W-A, that arose from the whole genome duplication	0	mito	CoQ	10.1687	0.0736544	-0.177457	2.27958	0.0549815	1.18908	-1.08201	-1.05174	-0.655814	1.33566	-0.399185	2.06015	11.9002	0.443628	1.34582	2.81492	2.05856	1.43664	0.324519	1.07821	1.93972	0.959258	0.00854454	1.15956	2.54958	5.1541	0.78952	1.65059	0.395582	1.15626	1.38935	0.724746	2.58229	0.561144	-0.443214	-0.890255	0.952131	-0.19565	-0.984715	-0.702121	-0.0919609
	CAGL0A03949g		YLR201C	COQ9	Protein required for ubiquinone biosynthesis and respiratory growth; localizes to the matrix face of the mitochondrial inner membrane in a large complex with ubiquinone biosynthetic enzymes; ubiquinone is also known as coenzyme Q	0	mito	CoQ	4.60963	0.278932	0.201356	1.80395	-0.485594	0.888463	-0.566421	1.29747	-0.213568	1.43521	-0.20147	1.40731	8.8396	0.581642	-0.0621619	1.52144	2.18874	1.63678	-0.522316	0.554082	0.00401302	2.16248	0.0646061	0.536025	1.29585	4.9777	-0.333115	0.716901	-0.0787651	1.26508	0.487514	0.276899	2.1029	-1.51602	-1.5756	-2.01706	0.168048	-0.347652	-0.396985	0.112867	-0.434905
	CAGL0F05423g		YDR204W	COQ4	Protein with a role in ubiquinone (Coenzyme Q) biosynthesis; possibly functioning in stabilization of Coq7p; located on the matrix face of the mitochondrial inner membrane; component of a mitochondrial ubiquinone-synthesizing complex	0	mito	CoQ	1.94479	-1.22575	-0.0586149	1.68493	0.0549815	1.18908	-0.692124	-0.252671	-0.320441	1.41632	-0.2107	1.2808	8.97491	0.80982	0.0651824	1.34768	2.28575	1.8282	-0.107318	-0.0883627	-0.813308	1.38272	-0.811067	-1.44458	0.549681	2.11065	0.223806	1.09436	0.501326	1.30419	1.03979	0.620901	1.94474	-1.44786	-1.9927	-1.43345	0.377819	-0.479608	-0.791303	-0.660114	-0.540149
	CAGL0F08239g		YGR255C	COQ6	Putative flavin-dependent monooxygenase; involved in ubiquinone (Coenzyme Q) biosynthesis; localizes to the matrix face of the mitochondrial inner membrane in a large complex with other ubiquinone biosynthetic enzymes; human COX6 can rescue a yeast cox6 mutant and is implicated in steroid-resistant nephrotic syndrome (SRNS)	0	mito	CoQ	5.81334	-0.622131	0.138943	0.917796	-0.598304	0.821113	-0.1552	0.391611	-0.213568	1.43521	0.0220039	-0.282562	6.3087	0.711245	0.734007	2.97338	2.18874	1.63678	-0.352432	0.335507	1.87047	7.40613	0.26503	0.732017	1.87089	5.1376	0.377914	0.981865	2.09005	1.88606	0.82816	0.497686	2.47414	0.788226	-1.51778	-0.358086	0.752069	-0.906407	-0.880289	-0.606955	-0.788505
	CAGL0K10274g		YOR125C	CAT5	Protein required for ubiquinone (Coenzyme Q) biosynthesis; localizes to the matrix face of the mitochondrial inner membrane in a large complex with ubiquinone biosynthetic enzymes; required for gluconeogenic gene activation	0	mito	CoQ	4.76506	1.17472	0.532195	1.29416	1.54433	1.22262	-0.464816	-0.433799	0.193204	1.41632	0.675684	2.08489	5.05018	1.23335	0.662328	1.96488	2.27146	1.91271	-0.858096	-0.0972002	1.08828	0.87271	0.290539	-0.30693	1.86902	4.40282	0.467034	0.93128	1.44087	1.45015	0.592893	0.445897	1.86588	-0.564598	-0.304182	-0.320467	1.65044	-1.13055	-1.17825	-0.976646	-0.816702
	CAGL0H09416g		YER017C	AFG3	Component, with Yta12p, of mitochondrial inner membrane m-AAA protease; mediates degradation of misfolded or unassembled proteins and is also required for correct assembly of mitochondrial enzyme complexes; involved in cytoplasmic mRNA translation and aging	0	mito	m-AAA	17.8732	0.75273	-1.64842	4.94494	10.1515	0.739832	-0.62367	-0.329828	1.69635	1.13646	-0.114649	17.2758	56.1791	3.31386	0.313345	6.64379	1.85108	2.66238	-1.48725	0.122815	0.914909	35.7218	1.04631	2.58979	22.1676	42.2778	0.772216	1.68894	3.58468	2.36707	2.43559	6.46819	25.2696	-0.688714	-0.22777	6.94746	47.5701	-1.17659	-1.38002	1.55561	0.867589
	CAGL0J01353g		YMR089C	YTA12	Component, with Afg3p, of mitochondrial inner membrane m-AAA protease; mediates degradation of misfolded or unassembled proteins; also required for correct assembly of mitochondrial enzyme complexes	0	mito	m-AAA	21.2269	0.182015	0.0239627	6.0087	10.6728	-0.0512709	0.493556	0.259545	0.8623	1.23999	0.511976	17.8862	55.8608	4.01863	2.42972	7.02854	2.10954	1.51222	0.264684	0.521369	1.16842	34.526	1.28002	1.56616	21.8702	42.4873	0.204248	0.926008	2.93903	0.398252	1.67741	5.83831	25.1005	2.39888	3.46982	9.83205	46.942	-0.345595	0.44121	0.675894	-0.0601162
	CAGL0D02112g		YKL134C	OCT1	Mitochondrial intermediate peptidase; cleaves destabilizing N-terminal residues of a subset of proteins upon import, after their cleavage by mitochondrial processing peptidase (Mas1p-Mas2p); may contribute to mitochondrial iron homeostasis	0	mito	int-Pase	8.5847	0.45899	0.470947	5.91912	16.1996	1.25764	-0.424936	-0.512823	15.4838	3.35763	0.533106	18.438	42.8048	1.07088	0.68871	5.00402	2.24122	1.72889	-0.233927	0.476661	1.42034	7.00661	0.931885	1.08931	9.35278	13.7622	0.199169	1.83084	3.53786	1.26508	0.648713	2.86376	11.4654	-0.215014	2.59408	8.42013	26.9933	0.454069	0.675797	0.221678	1.20993
	CAGL0K05093g		YPR024W	YME1	Catalytic subunit of the i-AAA protease complex; complex is located in the mitochondrial inner membrane; responsible for degradation of unfolded or misfolded mitochondrial gene products; serves as a nonconventional translocation motor to pull PNPase into the intermembrane space; also has a role in intermembrane space protein folding; mutation causes an elevated rate of mitochondrial turnover	0	mito	i-AAA	-0.0941306	0.989849	0.308035	4.85309	2.42508	-0.0512709	0.725583	2.22793	-1.30482	1.12027	0.0266189	2.22805	24.218	1.15924	0.0401104	3.13798	1.96208	1.29926	-0.880841	0.750625	3.40328	40.7381	-0.750574	-0.327785	5.05689	24.6868	0.197171	0.484303	1.63416	1.25929	0.715302	1.03463	8.28363	0.374368	-0.228431	0.6592	29.3665	1.50384	0.103311	0.691694	0.50161
	CAGL0K03597g		YMR115W	MGR3	Subunit of the mitochondrial (mt) i-AAA protease supercomplex; i-AAA degrades misfolded mitochondrial proteins; forms a subcomplex with Mgr1p that binds to substrates to facilitate proteolysis; required for growth of cells lacking mtDNA	0	mito	i-AAA	0.614104	-0.103212	-0.195108	0.898223	17.8809	1.14722	-0.2467	0.562106	2.86737	0.60863	0.228945	8.43972	18.9106	-0.097947	-1.55999	1.17217	1.08376	0.167684	-0.505559	-0.599399	1.19112	8.07716	-0.00308518	-0.0871047	2.18094	4.26333	0.13363	0.525745	0.525357	0.699831	0.395104	1.36182	4.68866	-1.26378	-1.15556	-0.485961	-0.741476	-0.818339	0.297176	0.333106	-0.247597
	CAGL0B00682g		YCL044C	MGR1	Subunit of the mitochondrial (mt) i-AAA protease supercomplex; i-AAA degrades misfolded mitochondrial proteins; forms a subcomplex with Mgr3p that binds to substrates to facilitate proteolysis; required for growth of cells lacking mtDNA	0	mito	i-AAA	1.81304	0.17751	0.65737	1.40243	15.0996	0.0866436	-0.173552	0.0500092	0.83001	0.817331	0.467116	3.83474	9.72755	1.00221	1.70852	1.34418	2.03375	1.40072	-2.18532	-0.717835	-1.12112	4.30249	-1.03303	0.219586	1.2293	1.72155	-0.142996	0.165103	0.998393	0.811793	0.57889	1.16518	2.52042	-1.403	-1.07995	-0.722861	0.574629	0.287739	-0.283541	-0.743608	-0.634703
	CAGL0J03300g		YER078C	ICP55	Mitochondrial aminopeptidase; cleaves the N termini of at least 38 imported proteins after cleavage by the mitochondrial processing peptidase (MPP), thereby increasing their stability; member of the aminopeptidase P family	0	mito	MPP	0.457264	0.852907	-0.25333	-0.58388	0.460563	0.23511	-1.39844	-0.753545	-2.08301	0.238264	-0.40215	3.96788	12.268	-0.136736	-1.72704	-0.507875	0.880327	-0.0815264	1.83689	1.46555	-0.153041	8.58795	0.0651685	-0.800303	4.45865	5.64532	0.343757	-0.301327	-0.348129	-0.506182	0.0107512	1.29077	4.63255	0.670891	1.03603	0.708646	0.0249504	1.73719	0.678505	0.608961	-0.630323
	CAGL0M07183g		YHR194W	MDM31	Mitochondrial protein that may have a role in phospholipid metabolism; inner membrane protein with similarity to Mdm32p; required for normal mitochondrial morphology and inheritance; interacts genetically with MMM1, MMM2, MDM10, MDM12, and MDM34	0	mito	MDM	15.5199	-0.590224	0.0510667	1.29127	-1.00238	0.570643	-0.904237	-0.190336	0.00789404	1.37607	-0.374531	3.85854	18.5338	0.636079	-0.148085	3.42658	2.2655	1.77786	0.00644542	-0.645433	3.88308	35.0577	1.23496	2.25815	7.80647	14.6891	0.236499	1.24099	3.03806	1.52499	0.66058	2.17466	7.75933	0.444931	1.13838	5.35374	10.4276	-0.350247	-0.369542	0.130765	-0.388114
	CAGL0K09482g		YOR147W	MDM32	Mitochondrial inner membrane protein with similarity to Mdm31p; required for normal mitochondrial morphology and inheritance; interacts genetically with MMM1, MDM10, MDM12, and MDM34	0	mito	MDM	10.7531	0.211926	0.0278565	1.28743	0.323586	0.757966	0.258409	-0.421402	0.5453	1.35577	-0.626922	2.4768	14.0723	0.477227	1.50102	3.0232	2.27146	1.91271	-0.164032	0.804213	2.46153	31.8286	0.222654	0.41134	5.34203	11.1721	-0.697883	1.04077	1.45761	1.0586	0.318834	0.879447	4.89762	-0.528812	-0.939283	3.4292	5.03935	-0.654722	0.0446053	-0.0100261	-0.654492
	CAGL0L02783g		YOR211C	MGM1	Mitochondrial GTPase, present in complex with Ugo1p and Fzo1p; required for mitochondrial morphology, fusion, and genome maintenance; exists as long and short form with different distributions; ratio of long to short forms is regulated by Psd1p; homolog of human OPA1 involved in autosomal dominant optic atrophy	0	mito	MGM	12.3805	-0.327709	0.0276586	3.62319	20.266	2.34367	-0.00240384	0.01573	2.93107	1.44618	-0.351991	25.51	54.5497	3.19253	0.566315	9.22372	1.93908	1.2673	0.63173	0.945722	3.10162	59.1612	-0.430761	1.1221	12.8156	13.2273	0.672525	2.68114	4.10577	0.811793	1.15503	5.17104	15.4016	1.50874	3.0481	15.5707	12.4643	-0.13526	1.05473	1.91786	0.58869
	CAGL0K06545g		YDR470C	UGO1	Outer membrane component of the mitochondrial fusion machinery; binds directly to Fzo1p and Mgm1p and thus links these two GTPases during mitochondrial fusion; involved in fusion of both the outer and inner membranes; facilitates dimerization of Fzo1p during fusion; import into the outer membrane is mediated by Tom70p and Mim1p; has similarity to carrier proteins but is not likely to function as …	0	mito	MGM	3.69849	1.19905	-0.439467	1.45807	8.99442	1.37153	-0.00332158	-0.221043	2.36704	1.46057	0.693403	7.36743	18.8529	1.24753	0.0400729	2.89027	2.27146	1.91271	-1.5956	-0.903267	-0.225047	37.2475	0.419854	0.877915	5.03756	8.0608	0.972602	1.86637	2.80513	1.38564	0.246592	1.81775	7.01474	0.107221	-0.464628	4.26443	9.699	-0.0755846	-0.0526885	0.410469	0.188902
	CAGL0J05522g		YNL083W	SAL1	ADP/ATP transporter; member of the Ca2+-binding subfamily of mitochondrial carriers, with two EF-hand motifs; transport activity of either Sal1p or Pet9p is critical for viability; polymorphic in different S. cerevisiae strains	0	mito	TP	-0.0996897	0.536929	-1.51928	0.14318	-1.53342	0.225288	-0.409751	-0.000634331	-1.21641	1.15294	0.721899	2.72085	16.3142	0.979814	0.900275	-0.224922	2.2957	1.87744	-0.184653	-1.93516	-1.11397	4.30189	-0.480722	0.399126	0.487679	5.21671	1.49806	-0.289825	-0.161058	1.42482	0.694537	0.00954465	2.9942	0.437307	0.704352	0.956283	13.5198	-0.15057	0.127916	0.448775	0.82138
	CAGL0G01166g		YLR348C	DIC1	Mitochondrial dicarboxylate carrier; integral membrane protein, catalyzes a dicarboxylate-phosphate exchange across the inner mitochondrial membrane, transports cytoplasmic dicarboxylates into the mitochondrial matrix	-0.792762	mito	TP	-1.82793	-0.337218	0.0915524	0.422465	1.03741	-0.493943	0.57322	-0.281005	-3.50227	-0.989575	-0.368651	0.533141	6.18049	-2.90259	0.279298	0.497221	-0.783215	1.4669	-0.903487	0.273531	1.61367	10.3615	0.238643	0.44861	1.86679	3.25029	0.414798	1.44831	0.54119	-0.874321	0.0416083	0.0286237	1.21326	-0.119776	-1.08756	-2.36283	-3.24074	-1.00999	0.809864	-0.348523	1.16593
	CAGL0J02002g		YIL006W	YIA6	Mitochondrial NAD+ transporter; involved in the transport of NAD+ into the mitochondria (see also YEA6); member of the mitochondrial carrier subfamily; disputed role as a pyruvate transporter; has putative mouse and human orthologs; YIA6 has a paralog, YEA6, that arose from the whole genome duplication	0	mito	TP	4.73049	-1.11613	-0.169749	1.82632	4.59485	0.98631	1.0368	1.40781	-0.294224	1.23999	1.02007	1.62725	10.6906	0.958343	0.390139	2.29152	2.21529	1.68185	-0.193156	0.530485	-0.198217	1.07731	0.856804	0.246856	1.3716	1.67181	-0.367276	0.578528	-0.366718	1.30419	0.495995	0.947614	3.87682	-0.0785515	-1.49127	-2.42863	-0.513315	-0.0229859	-0.611484	-1.16709	-0.981745
	CAGL0F00231g		YJR077C	MIR1	Mitochondrial phosphate carrier; imports inorganic phosphate into mitochondria; functionally redundant with Pic2p but more abundant than Pic2p under normal conditions; phosphorylated	0	mito	TP	3.20505	-0.986611	-0.580939	2.42471	8.20551	0.307025	-0.227292	0.377145	4.99223	1.22192	-0.410896	3.61091	26.9943	0.903649	-0.563566	0.203456	1.91649	1.23615	0.0622349	-0.104752	1.49507	5.94481	0.162661	1.08495	4.38867	26.6894	-0.0630864	-0.599141	1.17377	2.19442	1.00342	1.18496	6.31792	1.08848	1.37923	0.0583153	45.3632	-0.30285	0.0417642	1.11576	-0.306895
	CAGL0G02695g		YIL098C	FMC1	Mitochondrial matrix protein; required for assembly or stability at high temperature of the F1 sector of mitochondrial F1F0 ATP synthase; null mutant temperature sensitive growth on glycerol is suppressed by multicopy expression of Odc1p	0	mito		-1.26923	0.184959	0.352981	0.192619	-0.668442	0.778591	0.594164	0.77752	-0.655814	1.33566	0.0515203	0.648663	7.36477	0.378076	-0.055234	0.819251	1.74904	1.011	0.313387	1.41386	-0.522039	2.99083	0.0332297	0.0357957	2.02295	12.6004	0.0384897	-0.606465	0.448466	0.434273	0.543424	0.170846	3.70633	-1.21827	-0.646942	-1.52212	6.42966	-1.20242	-1.06175	-0.615692	-0.433958
	CAGL0K11858g		YDR032C	PST2	Protein with similarity to a family of flavodoxin-like proteins; induced by oxidative stress in a Yap1p dependent manner; the authentic, non-tagged protein is detected in highly purified mitochondria in high-throughput studies; protein abundance increases in response to DNA replication stress; PST2 has a paralog, RFS1, that arose from the whole genome duplication	0	mito		-1.0235	0.180048	0.808666	3.40872	-0.829706	0.679228	0.267243	2.59623	-1.26129	1.13646	1.08389	3.26592	12.3843	1.57968	-0.477082	1.48806	1.93908	2.13763	0.613557	0.859097	2.87632	8.65107	-0.14143	1.23145	0.751385	0.697646	1.09768	1.43634	2.45395	1.19117	0.761342	0.583232	0.833863	-0.127367	0.57173	1.50466	0.595703	0.846347	0.415649	0.84544	0.603518
	CAGL0I03520g		YDL157C		Putative protein of unknown function; the authentic, non-tagged protein is detected in highly purified mitochondria in high-throughput studies	0	mito		0.728198	-0.214562	0.0674277	0.0955767	0.443731	0.98631	0.98834	0.69333	-1.07241	1.20419	-0.134189	0.88475	7.702	0.830207	0.0740381	0.887077	2.2655	1.77786	-0.0628546	-0.00153556	0.0730532	0.797348	-1.26829	0.64794	0.713589	6.57003	0.999563	-0.308591	-0.785703	1.26508	0.424966	-0.320431	2.11083	-0.296963	-1.05526	-1.59436	8.1901	-0.436757	0.63701	-0.792552	-0.673654
	CAGL0J03212g	ALD5	YER073W	ALD5	Mitochondrial aldehyde dehydrogenase; involved in regulation or biosynthesis of electron transport chain components and acetate formation; activated by K+; utilizes NADP+ as the preferred coenzyme; constitutively expressed	-0.424177	mito		0.00820694	0.652492	0.0959081	0.0450615	0.503727	-1.26057	0.334433	0.835522	-4.70718	0.791789	1.01683	-1.12678	9.74587	0.307381	0.211365	2.75649	0.21801	0.0533859	-0.0520268	-0.672294	-0.48231	2.92258	0.162941	-0.588491	-2.934	-1.1118	-0.883032	0.10445	0.0396571	-0.240369	-0.467437	-0.99275	0.556004	0.350701	-0.249776	-3.5112	-1.22789	0.448093	-0.053708	-0.797757	-1.45412
	CAGL0K04015g		YGR031W	IMO32	Conserved mitochondrial protein of unknown function; processed by both mitochondrial processing peptidase and mitochondrial octapeptidyl aminopeptidase; gene contains the nested antisense gene NAG1	0	mito		-0.328931	0.259049	-0.79806	-1.90637	-0.559251	-0.740141	-0.375288	-0.370576	-1.71054	0.154788	-0.140525	4.18616	19.1506	-1.87279	0.692279	-1.16569	-0.0997712	-1.25407	-0.0770894	-0.0591739	0.872595	4.94059	-0.830198	-0.344247	0.667978	5.47788	0.351778	0.881514	-0.341085	-0.23342	-0.337576	-0.846815	5.49156	-0.211478	0.649509	-1.15202	2.2114	-0.0569297	0.473239	-1.10324	-0.246165
	CAGL0L03289g		YKR042W	UTH1	Mitochondrial inner membrane protein; role in mitophagy is disputed; implicated in cell wall biogenesis, the oxidative stress response, life span during starvation, and cell death; SUN family member; UTH1 has a paralog, NCA3, that arose from the whole genome duplication	0	mito		0.625379	0.249967	0.503825	4.69084	-1.13293	0.487226	-0.464816	1.64696	-0.320441	1.41632	0.259611	8.37858	23.0483	-0.0372216	-0.532262	2.58737	1.25684	0.382142	-0.263189	0.770198	5.4469	20.1684	0.344984	1.82029	1.76687	4.676	0.808628	0.915272	0.569752	0.380577	0.645369	0.744411	3.89632	1.31162	0.450555	0.658025	4.34842	-1.38426	-0.327295	-2.13895	-2.24797
	CAGL0M05929g		YKR065C	PAM17	Constituent of the TIM23 complex; proposed alternatively to be a component of the import motor (PAM complex) or to interact with and modulate the core TIM23 (Translocase of the Inner mitochondrial Membrane) complex; protein abundance increases in response to DNA replication stress	0	mito		26.7696	0.034257	-0.339872	6.33465	-0.121081	1.09612	0.831175	2.34905	-1.02078	1.22192	-1.08181	-0.126696	10.9432	1.70387	0.338911	0.316489	2.08383	1.47377	0.22987	0.0443647	-0.0968654	0.831427	-1.01606	0.645936	4.15302	10.9709	-0.144624	-0.528912	0.298825	0.914511	1.27505	2.99147	1.48094	-1.25379	0.337971	5.3384	7.58556	0.707467	-0.309669	-0.363518	-0.904947
	CAGL0F07007g		YGL059W	PKP2	Mitochondrial protein kinase; negatively regulates activity of the pyruvate dehydrogenase complex by phosphorylating the ser-133 residue of the Pda1p subunit; acts in concert with kinase Pkp1p and phosphatases Ptc5p and Ptc6p; relocalizes from mitochondrion to cytoplasm upon DNA replication stress	-0.996565	mito		-2.39304	0.404058	-0.399388	-1.86793	4.0111	-2.44363	-1.25837	-1.87455	-4.50665	-0.56449	-0.36169	1.95122	20.7229	-2.88019	0.527732	-0.0844782	0.949754	-1.16178	0.4242	0.684368	1.97681	20.0156	0.87664	-1.47812	3.0366	8.87222	0.0887986	-0.740653	-0.55853	-1.49061	-0.191154	-2.84042	2.71928	0.175507	1.11302	-3.38048	2.23449	-0.913405	-2.33557	-1.18802	-1.95705
	CAGL0I03784g		YDL142C	CRD1	Cardiolipin synthase; produces cardiolipin, which is a phospholipid of the mitochondrial inner membrane that is required for normal mitochondrial membrane potential and function; also required for normal vacuolar ion homeostasis	0	mito		8.81302	1.37792	0.785689	7.61476	0.219869	0.553491	0.0409885	1.85235	-1.21669	1.05809	-1.32958	-2.03156	12.671	0.958343	-0.615024	2.5962	1.8725	1.17611	0.0623035	0.0726927	0.0023577	1.57198	-0.356887	1.52186	5.90457	33.3714	0.449714	0.159922	0.629401	0.787511	0.222177	1.12474	2.41951	-2.15236	0.296329	1.40323	23.1041	-0.933416	-1.28166	-0.74306	-0.397922
	CAGL0H05885g		YPL103C	FMP30	Protein with a role in maintaining mitochondrial morphology; also involved in maintaining normal cardiolipin levels; mitochondrial inner membrane protein; proposed to be involved in N-acylethanolamine metabolism; related to mammalian N-acylPE-specific phospholipase D	0	mito		5.32441	0.985428	0.0203078	1.44479	3.72398	1.43794	-0.00332158	-0.221043	1.02771	1.46057	-0.349146	3.28517	14.3311	1.14125	0.0400729	1.32495	2.27146	1.91271	0.0623035	0.0726927	0.0023577	3.01594	-0.0400609	-0.504338	6.18675	20.1606	-0.0185547	-0.00687908	0.10254	1.45015	0.229409	1.09712	4.90718	-0.53087	-0.473005	0.997	41.9202	-0.0359474	-0.0526885	0.338193	0.35182
	CAGL0K04059g		YGR033C	TIM21	Nonessential component of the TIM23 complex; interacts with the Translocase of the Outer Mitochondrial membrane (TOM complex) and with respiratory enzymes; may regulate the Translocase of the Inner Mitochondrial membrane (TIM23 complex) activity	0	mito		-0.56721	1.48448	-0.256158	-0.500937	0.696347	0.717882	-0.897548	0.552944	-1.683	0.971583	-1.1744	0.238585	2.48753	0.283511	0.490943	1.17515	1.60059	0.817388	-0.958483	-0.609413	0.209288	0.831427	-0.652239	-0.38645	0.20506	2.43943	0.672985	0.526649	0.633771	0.328806	0.0769351	-0.263439	1.20009	-0.280259	-0.0644337	-0.185614	0.2525	0.288881	-0.621566	-0.202576	-1.21708
	CAGL0J03322g	FMP29	YER080W	AIM9	Putative protein of unknown function; the authentic, non-tagged protein is detected in highly purified mitochondria in high-throughput studies; null mutant displays elevated frequency of mitochondrial genome loss	0	mito		1.72064	0.695167	-0.400331	-0.204042	-0.569241	-1.03886	0.331769	-0.39376	-0.510609	0.944121	-0.340551	2.1016	2.48931	-1.47054	-0.481674	0.722144	1.18816	0.296747	-0.21809	1.268	-0.23243	-2.7466	0.502212	0.238811	1.98644	0.547914	0.27363	0.679233	0.471877	-0.307775	-0.273981	0.814366	1.23048	-0.333616	-0.703325	1.5261	-1.16888	0.425885	0.244153	0.596351	0.4218
	CAGL0F07909g		YBR150C	TBS1	Putative protein of unknown function; the authentic, non-tagged protein is detected in highly purified mitochondria in high-throughput studies; TBS1 has a paralog, HAL9, that arose from the whole genome duplication	0	mito		0.338432	0.359212	1.47709	5.36727	-1.28566	0.12317	1.22707	4.18495	5.18029	1.41795	-0.513467	2.4411	10.6396	0.410586	-0.318685	3.21535	2.00941	1.3659	1.26332	0.800486	3.69166	1.51433	-0.286817	0.974342	-1.68488	-1.29751	0.316506	-0.494266	-1.5766	1.57094	-0.467761	-1.10703	-1.33032	-0.542708	-1.59432	-0.510322	0.269869	-0.191879	-1.06439	-1.00594	-0.904947
	CAGL0I09284g		YBR263W	SHM1	Mitochondrial serine hydroxymethyltransferase; converts serine to glycine plus 5,10 methylenetetrahydrofolate; involved in generating precursors for purine, pyrimidine, amino acid, and lipid biosynthesis; reverse reaction generates serine	0	mito		-0.97771	-0.477713	-0.513099	-0.604105	-0.494975	0.556519	0.391009	-0.758575	0.496662	-0.533976	-1.15361	0.282677	2.50731	-2.2697	0.55142	1.48033	0.389986	1.52069	0.408079	-0.981568	-0.464186	5.28831	1.35523	0.333473	1.47965	1.01719	0.231479	-0.339593	0.179934	0.582814	0.227598	0.660299	1.36953	0.21506	-0.836157	-0.973784	-0.94195	0.850456	-0.126756	-0.721665	-0.752349
	CAGL0F01243g		YOL027C	MDM38	Mitochondrial protein; forms a complex with Mba1p to facilitate recruitment of mRNA-specific translational activators to ribosomes; roles in protein export and K+/H+ exchange; human ortholog Letm1 implicated in Wolf-Hirschhorn syndrome	0	mito		10.1297	-0.062689	-0.363146	1.45287	28.3509	-0.288165	0.380483	0.528839	12.4062	2.63855	1.23519	26.5585	70.2608	5.82615	-0.20566	1.48907	-0.725927	-1.07752	-0.80678	-0.368154	0.788797	18.008	0.476064	0.191539	17.8868	25.7546	0.505363	1.42851	1.43069	0.0170789	1.03914	7.15073	22.8242	-0.651765	0.500476	11.569	87.3196	0.0457356	-1.11917	0.796679	0.1254
	CAGL0E02871g		YBL013W	FMT1	Methionyl-tRNA formyltransferase; catalyzes the formylation of initiator Met-tRNA in mitochondria; potential Cdc28p substrate	0	mito		-0.448297	0.917867	0.931292	3.2565	2.54766	-0.562631	0.656179	2.69998	-1.14755	-1.14907	-0.797468	3.61152	5.69019	-1.3961	0.689149	2.10005	1.20431	-1.03093	1.17236	0.945896	2.20531	11.7778	0.0453249	0.970321	1.00652	0.176623	-0.0481543	-0.358366	2.28607	-1.67983	0.517261	0.665272	0.417022	-1.15825	0.234154	0.252859	-1.66676	0.828	-0.0689101	0.732732	-0.964179
	CAGL0F07711g		YMR166C		Predicted transporter of the mitochondrial inner membrane; has similarity to human mitochondrial ATP-Mg/Pi carriers; YMR166C is not an essential gene	0	mito		3.11514	-0.0519301	-0.282768	-0.130846	1.86176	-0.218323	0.395275	-0.509007	1.62825	0.578638	-0.454987	4.94344	6.57196	0.443628	-0.166273	2.52351	1.80928	1.09101	0.217495	0.733509	0.65594	7.07985	-0.0257182	0.0660359	8.37937	6.40053	0.22148	0.697589	1.70772	0.609166	0.626386	2.46768	4.16286	-0.185841	0.218288	4.76728	0.574629	0.419475	-0.142552	-0.181173	-0.471402
	CAGL0G07799g		YGR101W	PCP1	Mitochondrial serine protease; required for the processing of various mitochondrial proteins and maintenance of mitochondrial DNA and morphology; belongs to the rhomboid-GlpG superfamily of intramembrane peptidases	0	mito		6.71288	0.685491	0.234653	9.35085	0.512868	0.605712	0.230287	2.68856	-1.45156	0.891737	-0.68183	0.971525	5.86387	0.394266	-0.0069267	-0.129178	1.61829	0.840246	-1.41379	0.405995	-0.374508	0.948653	1.09496	1.54618	2.04613	3.46491	0.242507	-0.211681	-0.00474416	0.673056	1.25882	3.2936	1.75154	-0.83994	0.243345	0.673729	0.601777	-0.672206	0.322745	0.335077	-0.989309
	CAGL0I06534g		YER154W	OXA1	Mitochondrial inner membrane insertase; mediates the insertion of both mitochondrial- and nuclear-encoded proteins from the matrix into the inner membrane; also has a role in insertion of carrier proteins into the inner membrane; interacts with mitochondrial ribosomes; conserved from bacteria to animals	0	mito		12.1883	0.292702	-0.618238	6.25757	14.0551	1.18908	0.572014	0.487609	13.2277	1.99831	-0.668315	17.4759	34.9459	2.86415	1.36767	4.86465	2.27146	1.91271	-0.387879	-0.59314	0.00603707	13.0114	-0.443607	0.55126	11.5119	16.9005	0.829002	0.866012	2.59362	1.19117	1.32852	4.1114	6.65614	1.52615	1.84528	10.638	4.58221	0.43068	-0.0217349	0.575761	-0.126316
	CAGL0I03322g		YEL030W	ECM10	Heat shock protein of the Hsp70 family; localized in mitochondrial nucleoids, plays a role in protein translocation, interacts with Mge1p in an ATP-dependent manner; overexpression induces extensive mitochondrial DNA aggregations; ECM10 has a paralog, SSC1, that arose from the whole genome duplication	0	mito		6.13652	0.351098	0.504649	12.4443	1.03239	0.335392	0.148219	2.77856	6.35762	1.08868	0.253024	3.18698	10.5265	1.28393	0.0400729	1.32495	2.27146	1.91271	0.0871676	-0.259234	-0.342436	1.51433	-0.155044	0.692078	2.85009	6.376	0.984322	0.789302	1.22227	1.42482	0.0994737	0.101086	0.518294	0.0613758	0.0270135	2.27452	7.51212	-0.0755846	-0.00843253	-0.00573353	0.039481
	CAGL0J09900g		YNL055C	POR1	Mitochondrial porin (voltage-dependent anion channel); outer membrane protein required for maintenance of mitochondrial osmotic stability and mitochondrial membrane permeability; couples the glutathione pools of the intermembrane space (IMS) and the cytosol; phosphorylated; protein abundance increases in response to DNA replication stress; POR1 has a paralog, POR2, that arose from the whole genom…	0	mito		0.986309	-0.635558	0.187885	-0.545104	1.69226	0.519908	-0.284793	1.29241	3.88638	1.18679	-0.389135	0.706992	5.13549	0.178253	0.136792	-0.294024	1.96208	1.29926	0.790622	0.750526	-0.286731	6.50188	-0.32079	-0.57455	2.90111	1.17835	0.0966017	0.428725	-0.271615	0.998518	-0.120879	0.319096	1.85048	0.433022	-0.577489	-1.10757	0.269869	0.195331	0.00425954	0.705779	-0.772491
	CAGL0K04521g		YGR062C	COX18	Protein required for membrane insertion of C-terminus of Cox2p; mitochondrial integral inner membrane protein; interacts genetically and physically with Mss2p and Pnt1p; similar to S. cerevisiae Oxa1, N. crassa Oxa2p, and E. coli YidC	0	mito		6.26188	-1.03669	-1.81307	0.672439	-2.28675	-0.286454	0.77293	1.63469	3.43183	1.46057	-0.204956	1.39301	2.57492	0.960253	2.29721	4.84445	1.24288	0.364744	0.476098	1.35639	1.73825	0.570572	1.33418	-0.840289	6.61571	3.83913	-0.175112	2.16226	1.2204	-0.35365	1.40976	3.6247	4.39338	0.960439	-0.493959	3.488	-1.11651	-0.0246242	-2.75604	-0.606491	-1.8418
	CAGL0I09262g		YBR262C	AIM5	Mitochondrial inner membrane protein; subunit of the mitochondrial inner membrane organizing system (MitOS, MICOS, or MINOS), a scaffold-like structure on the intermembrane space side of the inner membrane which has a role in the maintenance of crista junctions and inner membrane architecture	0	mito		1.33844	-0.180533	0.655776	-0.596854	4.46916	0.293061	-0.303683	0.175116	-0.669367	0.429085	0.887379	1.9512	2.89446	0.394266	-1.20198	0.749324	1.43465	0.605437	0.508714	-0.461677	0.763334	1.91177	-0.293051	-0.0507161	1.28388	-0.122417	-1.67278	-0.166309	0.387262	-0.45305	-0.203762	0.387521	1.10305	-0.62784	-0.727365	0.971951	0.553835	-0.723269	-1.1486	-1.04165	0.348283
	CAGL0M05225g		YBR192W	RIM2	Mitochondrial pyrimidine nucleotide transporter; imports pyrimidine nucleoside triphosphates and exports pyrimidine nucleoside monophosphates; member of the mitochondrial carrier family	0	mito		1.0633	0.0307052	0.0203078	2.00092	10.0325	1.43794	-0.00240384	0.258027	1.29865	1.44618	-0.0331746	2.01104	8.41513	1.24753	0.0400729	0.109448	2.27146	1.91271	0.0623035	0.0726927	0.0023577	4.049	0.419854	0.140208	1.22491	5.3298	-0.0185547	-0.00687908	0.10254	1.45015	0.3546	0.448378	0.856131	-0.211579	-0.252564	1.38647	15.7841	-0.0359474	0.0263578	-0.00573353	0.10233
	CAGL0F01573g		YLR067C	PET309	Specific translational activator for the COX1 mRNA; also influences stability of intron-containing COX1 primary transcripts; localizes to the mitochondrial inner membrane; contains seven pentatricopeptide repeats (PPRs)	0	mito		5.67431	-0.680729	-0.267459	0.927175	-1.10765	0.503458	-0.00240384	0.01573	4.62975	1.44618	-0.638102	3.15209	2.63191	-0.00494814	1.04649	3.98182	2.05856	1.43664	1.26589	0.335349	1.46589	0.750145	0.938186	0.402217	7.07916	3.95511	-0.0847843	1.27788	0.70803	0.673056	0.929513	4.21264	3.76303	0.679217	-0.842974	4.26537	-0.260753	0.341741	-0.824312	0.271689	-0.95249
	CAGL0K02893g		YHR001W-A	QCR10	Subunit of the ubiqunol-cytochrome c oxidoreductase complex; this complex comprises part of the mitochondrial respiratory chain; members include Cobp, Rip1p, Cyt1p, Cor1p, Qcr2p, Qcr6p, Qcr7p, Qcr8p, Qcr9p, and Qcr10p and comprises part of the mitochondrial respiratory chain	0	mito		-1.11374	-0.458806	-0.570148	-0.20024	2.4311	-0.00419092	-0.42219	0.393484	0.963853	1.12895	1.72846	2.69171	0.974241	-1.9454	-0.578989	-0.519146	1.62799	-2.99679	1.88304	0.425448	1.59339	0.568999	1.21426	0.545783	1.25319	-0.803503	-0.0305342	-0.677419	-0.188164	-0.512376	0.372173	0.116604	0.520111	0.442572	-1.18357	-0.436468	1.84312	0.016658	0.366915	1.52418	0.179965
	CAGL0L06204g		YGL191W	COX13	Subunit VIa of cytochrome c oxidase; present in a subclass of cytochrome c oxidase complexes that may have a role in mimimizing generation of reactive oxygen species; not essential for cytochrome c oxidase activity but may modulate activity in response to ATP; required for assembly of Rcf2p into cytochrome c oxidase - cytochrome bc1 supercomplexes	0	mito		-0.355666	-0.617993	0.737084	0.46058	-0.798877	0.698384	-0.250978	-0.0159224	-1.71636	0.957851	0.418368	0.536705	0.641691	1.57968	-0.761337	0.822642	2.21529	1.68185	1.72711	0.967321	0.0170275	-0.448889	-2.10653	-0.803956	0.0889293	-0.550446	-0.290636	-0.261858	-1.00192	1.19117	0.0145703	-0.0238559	1.06365	0.47086	1.6567	0.919967	0.638736	0.193926	0.329311	-0.0137634	-0.0216599
	CAGL0G07513g		YJL180C	ATP12	Assembly factor for the F1 sector of mitochondrial F1F0 ATP synthase; conserved protein; required for the assembly of alpha and beta subunits into the F1 sector of the mitochondrial F1F0 ATP synthase; mutation of human ATP12 reduces active ATP synthase levels and is associated with the disorder ATPAF2 deficiency	0	mito		8.70248	-0.925537	0.893664	3.89934	0.459718	1.37153	-0.00240384	0.43763	0.252957	1.44618	0.595939	-0.998287	-0.753288	1.18821	0.0400729	1.15895	2.27146	1.91271	-0.858096	0.145517	1.65823	0.87271	0.623941	1.51603	1.99948	0.52806	-0.333115	-0.308591	0.372342	1.26508	0.401033	1.71344	-0.385294	-0.81808	1.66395	4.72044	0.954855	-0.197989	-0.167354	-0.104527	-0.0440297
	CAGL0H00506g	ATP2	YJR121W	ATP2	Beta subunit of the F1 sector of mitochondrial F1F0 ATP synthase; which is a large, evolutionarily conserved enzyme complex required for ATP synthesis; F1 translationally regulates ATP6 and ATP8 expression to achieve a balanced output of ATP synthase genes encoded in nucleus and mitochondria; phosphorylated	0	mito		8.21946	-0.168541	-1.27947	4.20506	-0.561807	0.843059	0.414198	0.258027	0.252957	1.44618	-0.0529152	-1.44715	-1.165	1.07088	-0.148085	-0.305728	2.2655	1.77786	-0.233782	1.74976	1.52921	1.26174	0.435409	1.34398	1.26019	-0.103544	0.0598591	0.194539	-0.14131	1.19117	0.66862	1.42058	-0.426524	1.32591	-0.774262	4.48214	1.09978	-0.0755846	-0.0526885	0.338193	0.039481
	CAGL0C02623g		YLR395C	COX8	Subunit VIII of cytochrome c oxidase (Complex IV); Complex IV is the terminal member of the mitochondrial inner membrane electron transport chain	0	mito		0.610351	0.753685	0.250648	-0.491377	-0.633828	0.799632	0.290819	-0.0366559	-0.790315	1.29634	0.0423513	-0.433532	0.672744	0.914174	-2.12333	-0.208583	1.61829	1.74417	0.895925	0.698699	-1.09064	-0.193243	-0.595447	-0.041191	-0.278237	-1.01604	0.245762	1.03806	0.25806	0.8366	0.213531	0.301741	0.22398	-0.392209	-0.650941	-0.637548	0.553835	0.438928	-0.0038437	-0.0208179	0.307031
	CAGL0M04037g		YNL315C	ATP11	Molecular chaperone; required for the assembly of alpha and beta subunits into the F1 sector of mitochondrial F1F0 ATP synthase	0	mito		5.4118	0.646037	0.298162	4.03582	-0.173608	1.06733	-0.00240384	1.89909	0.252957	1.44618	0.212779	-0.514155	-0.314042	1.27175	0.399245	1.15895	2.27146	1.91271	-0.28415	-0.638942	-1.26939	1.10105	-0.10898	0.877915	0.715921	0.52806	1.23832	0.93128	0.4024	1.45015	0.428195	0.0984794	-0.293016	0.766493	0.717619	2.14498	1.44128	-0.0755846	-0.0526885	-0.00573353	0.039481
	CAGL0M09581g	ATP1	YBL099W	ATP1	Alpha subunit of the F1 sector of mitochondrial F1F0 ATP synthase; which is a large, evolutionarily conserved enzyme complex required for ATP synthesis; F1 translationally regulates ATP6 and ATP8 expression to achieve a balanced output of ATP synthase genes encoded in nucleus and mitochondria; phosphorylated	0	mito		5.38508	-0.544516	-0.177457	5.17261	0.0549815	1.18908	-0.00240384	0.258027	0.252957	1.44618	-0.133296	-1.2811	-1.01231	1.11767	-0.908391	1.69462	2.18874	1.63678	-0.375435	-1.30788	-0.525778	0.537543	-0.181987	0.145328	0.488446	-0.206358	-0.0541203	1.05188	0.403805	1.12259	1.10205	1.08664	-0.240309	0.844875	2.0444	4.40198	1.37077	0.155516	0.182221	0.180566	0.039481
	CAGL0G10153g		YDR529C	QCR7	Subunit 7 of ubiquinol cytochrome-c reductase (Complex III); Complex III is a component of the mitochondrial inner membrane electron transport chain; oriented facing the mitochondrial matrix; N-terminus appears to play a role in complex assembly	0	mito		0.508037	-0.385523	0.0203078	0.00697926	0.724177	1.43794	-0.00240384	0.01573	0.252957	1.44618	-0.234518	-0.404868	-0.43873	1.25398	0.399245	0.109448	2.27146	1.91271	0.0623035	0.0726927	0.0023577	1.57198	-0.287951	-0.326284	-0.814279	-0.103544	0.637098	-0.00687908	0.10254	1.45015	0.24719	-0.0974904	-0.240309	0.422367	-0.573248	-0.627097	1.26381	-0.0755846	-0.0526885	-0.00573353	0.039481
	CAGL0I01408g	CYC1	YJR048W	CYC1	Cytochrome c, isoform 1; electron carrier of the mitochondrial intermembrane space that transfers electrons from ubiquinone-cytochrome c oxidoreductase to cytochrome c oxidase during cellular respiration; mutations in human homolog cause insulin-responsive hyperglycemia; CYC1 has a paralog, CYC7, that arose from the whole genome duplication	0	mito		2.14913	1.0585	-0.085525	0.133306	0.193771	1.25764	-0.242361	-0.221043	0.0578368	1.46057	-0.997159	1.12743	-2.19651	1.313	0.0400729	1.61096	2.27146	1.91271	-0.795021	0.575947	0.487959	0.831427	0.666938	-0.413808	0.906839	1.31554	-0.688467	0.827473	0.643898	1.34459	0.492636	0.538606	1.13264	2.05008	-0.181087	0.135418	0.617068	0.660285	-0.792299	-0.251941	-0.54802
	CAGL0F04565g		YBL045C	COR1	Core subunit of the ubiquinol-cytochrome c reductase complex; the ubiquinol-cytochrome c reductase complex (bc1 complex) is a component of the mitochondrial inner membrane electron transport chain	0	mito		1.66576	0.0266648	-0.307689	0.0175746	0.0549815	1.18908	-0.00240384	0.584835	0.252957	1.44618	0.254535	-0.667766	-1.14308	0.494243	0.0400729	0.109448	2.27146	1.91271	-1.1001	0.213619	-0.915058	0.64118	0.204805	0.410803	0.0764381	-0.254018	-0.427511	-0.928642	0.27002	1.19117	-0.150314	0.221883	0.144127	1.17174	-0.78904	1.00795	0.617068	0.198262	-0.385464	-0.343053	-0.360677
	CAGL0H09328g		YGR183C	QCR9	Subunit 9 of ubiquinol cytochrome-c reductase (Complex III); Complex III is a component of the mitochondrial inner membrane electron transport chain; required for electron transfer at the ubiquinol oxidase site of the complex	0	mito		0.000482937	-0.433744	0.27492	-0.567819	0.427801	0.553491	-1.05006	-0.845757	2.12916	0.86638	-0.683468	-1.73172	-1.08911	0.427039	0.595796	0.595443	1.80928	1.09101	-0.164925	-0.358141	0.450417	0.714352	0.053271	-0.65737	0.0873051	-1.91217	0.735218	1.25826	0.645723	0.695098	0.237115	-0.601131	-0.247625	-1.33765	-1.69246	-1.43939	0.151609	0.998456	0.808212	-1.05798	-0.738773
	CAGL0G10131g		YPR191W	QCR2	Subunit 2 of ubiquinol cytochrome-c reductase (Complex III); Complex III is a component of the mitochondrial inner membrane electron transport chain; phosphorylated; transcription is regulated by Hap1p, Hap2p/Hap3p, and heme	0	mito		1.27196	0.672314	-0.96402	-0.101278	0.121676	1.22262	-0.00240384	0.01573	0.252957	1.44618	0.310168	-0.864308	-1.73759	0.789665	0.0651824	1.88514	2.28575	1.8282	-0.788857	0.220899	0.00716459	1.05198	0.579864	-0.57819	-0.587393	0.47352	-0.419795	0.521973	0.196062	1.34459	0.214525	0.148194	-0.128317	0.36856	0.203416	-0.221662	0.824619	0.555483	-0.784698	-0.660114	-0.540149
	CAGL0L10406g	CYT1	YOR065W	CYT1	Cytochrome c1; component of the mitochondrial respiratory chain; expression is regulated by the heme-activated, glucose-repressed Hap2p/3p/4p/5p CCAAT-binding complex	0.345695	mito		2.51957	-0.287918	0.230681	1.69117	1.51588	1.41002	-0.00240384	0.01573	1.83067	1.44618	-0.927625	-2.1819	-3.01974	-0.637024	0.287024	1.46659	2.28575	1.8282	0.735776	0.368322	0.31044	0.0207316	0.523475	-2.02276	-0.674773	-0.013215	0.68579	1.69905	0.070594	1.12259	0.417853	0.822289	0.959632	0.322825	0.86733	0.349464	-0.260753	-1.0614	-1.49972	-1.21658	-1.05975
	CAGL0I03190g	RIP1	YEL024W	RIP1	Ubiquinol-cytochrome-c reductase; a Rieske iron-sulfur protein of the mitochondrial cytochrome bc1 complex; transfers electrons from ubiquinol to cytochrome c1 during respiration; during import, Rip1p is first imported into the mitochondrial matrix where it is processed, acquires its Fe-S cluster, and is folded, then is translocated into the inner membrane by the action of a homo-oligomer of Bcs1…	0	mito		2.39514	0.654117	-0.244578	0.518984	0.576949	1.41002	-0.00240384	0.01573	0.252957	1.44618	0.386144	-2.9427	-2.96246	0.298978	1.05987	3.08697	2.27146	1.91271	-0.641625	1.17932	0.0124722	0.260693	0.914337	-0.232434	0.931159	-0.881232	0.273458	0.23408	-1.35154	1.0586	-0.128666	0.62208	-0.289614	1.31267	-0.352388	-0.174965	0.168048	0.00467048	-1.1527	-0.958331	-0.849067
	CAGL0I06270g		YJL166W	QCR8	Subunit 8 of ubiquinol cytochrome-c reductase (Complex III); Complex III is a component of the mitochondrial inner membrane electron transport chain; oriented facing the intermembrane space; expression is regulated by Abf1p and Cpf1p	0	mito		0.585391	0.0476645	0.15792	0.411444	0.121676	1.22262	-0.362656	1.02301	-0.502259	1.37607	-1.49055	-1.46593	-2.04523	0.673276	1.15136	0.401301	2.24122	1.72889	-0.552737	-0.0466338	1.01877	0.0459617	-0.970437	0.140072	0.0481309	-0.537046	0.351056	-0.261858	-0.307229	1.19117	0.166261	-0.184554	0.530865	1.2236	-0.280979	0.503268	1.16286	0.0277432	-0.518246	0.078626	-0.434905
	CAGL0D05192g		YFR033C	QCR6	Subunit 6 of the ubiquinol cytochrome-c reductase complex; the complex, also known as the cytochrome bc(1) complex or Complex III, is a component of the mitochondrial inner membrane electron transport chain; highly acidic protein; required for maturation of cytochrome c1; may be loosely associated with the complex since it is easily released into the intermembrane space	0	mito		0.81848	0.311901	0.978401	0.950227	-1.45195	0.279239	0.0315591	1.28711	-1.78118	0.930913	0.285032	-2.52391	-2.79042	0.022305	0.332763	1.66189	1.24288	0.364744	0.656128	-1.01357	0.769241	-1.20356	-0.915134	-2.06373	-0.801366	-1.34269	1.02571	1.25422	1.68316	0.214562	-0.0545748	-0.254848	-1.03683	-1.61198	-2.15924	-1.4143	-0.390528	-0.743831	-0.735654	0.325884	-1.27492
	CAGL0I04070g		YDL052C	SLC1	1-acyl-sn-glycerol-3-phosphate acyltransferase; catalyzes the acylation of lysophosphatidic acid to form phosphatidic acid, a key intermediate in lipid metabolism; enzymatic activity detected in lipid particles and microsomes	0	lipid		21.1997	-0.0648296	0.700792	14.195	28.3744	3.12215	0.277158	6.0959	34.4773	5.43093	-0.848979	58.6039	59.1596	7.99727	0.5547	5.03791	41.3832	2.51911	-0.126998	0.399184	2.64962	106.76	-0.174233	2.87319	6.33884	4.15705	0.823098	1.50494	2.30804	1.30419	1.64582	4.79379	1.61125	0.434249	1.33792	6.37242	0.901217	0.397799	-0.158171	1.21734	-0.537935
	CAGL0H01375g	SUR2	YDR297W	SUR2	Sphinganine C4-hydroxylase; catalyses the conversion of sphinganine to phytosphingosine in sphingolipid biosyntheis	0	SL		0.0597652	2.57832	-1.66621	-1.47482	-0.361837	0.960865	-0.692124	-0.665729	-0.320441	1.41632	-1.13849	-1.525	4.57529	1.04776	0.68871	-0.846341	2.24122	1.72889	-0.00894171	-1.96646	-2.09965	0.87271	0.647325	2.16295	10.0158	13.627	0.282109	0.774997	36.623	87.6494	0.244063	1.79854	-0.0885984	0.53117	1.23586	-1.21092	1.2293	0.86737	0.180443	6.64586	38.9907
	CAGL0K02739g		YHL003C	LAG1	Ceramide synthase component; involved in synthesis of ceramide from C26(acyl)-coenzyme A and dihydrosphingosine or phytosphingosine, functionally equivalent to Lac1p; forms ER foci upon DNA replication stress; LAG1 has a paralog, LAC1, that arose from the whole genome duplication	0.408037	SL		1.78809	6.30588	-0.374609	-4.92306	-1.99179	-0.579055	-1.59747	-6.29273	2.164	0.44327	0.81399	-1.01521	-0.279956	0.329747	1.22838	-5.98008	-0.0557475	3.34261	0.0821915	0.474906	-1.023	8.38063	2.43481	3.59658	5.80357	5.5629	0.886786	10.4319	34.7395	10.4227	3.87891	8.94842	10.4779	1.50205	2.96742	4.16426	-0.313571	0.186342	4.58638	26.0472	63.0368
	CAGL0K04147g		YGR038W	ORM1	Protein of unknown function; evolutionarily conserved, required for resistance to agents that induce unfolded protein response; Orm1p and Orm2p together control membrane biogenesis by coordinating lipid homeostasis with protein quality control; ORM1 has a paralog, ORM2, that arose from the whole genome duplication	0.0772221	SL		-1.61064	0.342797	0.576885	0.137505	-0.745408	0.0987199	-0.10962	-0.843695	-2.61483	0.559017	1.37588	-5.03393	-5.58718	-1.16251	0.940869	-1.5234	1.25684	0.382142	-1.93845	-1.1837	-1.93216	-0.667104	0.793758	1.49476	1.58469	0.803273	2.16301	5.14382	25.9884	13.2007	1.50106	3.53985	2.55958	0.844793	0.970391	-0.800039	-1.08797	-0.424785	4.62858	17.3206	52.5354
	CAGL0G05313g		YDR072C	IPT1	Inositolphosphotransferase; involved in synthesis of mannose-(inositol-P)2-ceramide (M(IP)2C), the most abundant sphingolipid; can mutate to resistance to the antifungals syringomycin E and DmAMP1 and to K. lactis zymocin	-0.256188	SL	PDR	-1.71193	-2.44333	-3.05411	-4.1675	-2.18816	-0.218323	-2.72227	-3.60654	-2.62459	0.402747	-0.640111	-8.41284	-8.0679	-0.687688	2.02851	-3.75969	1.35811	0.508897	-1.58017	-5.68496	-8.22954	-2.36313	2.68399	3.34518	0.418672	-1.78135	1.24793	5.69946	7.11767	1.17598	9.2517	15.6773	15.185	2.25801	4.47953	2.32833	-0.718606	0.209013	6.09488	15.4636	22.3069
	CAGL0M07315g		YPL057C	SUR1	Mannosylinositol phosphorylceramide (MIPC) synthase catalytic subunit; forms a complex with regulatory subunit Csg2p; function in sphingolipid biosynthesis is overlapping with that of Csh1p; SUR1 has a paralog, CSH1, that arose from the whole genome duplication	0.591059	SL		3.08655	1.11713	-1.90111	0.140691	-1.61146	0.173326	-1.47407	-1.60478	-1.88616	0.793575	-3.44776	-10.5644	-5.39824	-0.706012	-0.381835	-5.8954	0.328307	-0.746498	-0.799977	-6.27603	-7.08329	-1.75097	1.01176	1.96773	-5.38613	-5.56427	1.11438	0.952816	0.631636	-0.07259	6.01605	8.7205	-1.50991	1.90603	6.4924	8.2221	-2.5892	-1.03606	5.79449	19.1255	24.0505
	CAGL0K05995g		YLR260W	LCB5	Minor sphingoid long-chain base kinase; possibly involved in synthesis of long-chain base phosphates, which function as signaling molecules; LCB5 has a paralog, LCB4, that arose from the whole genome duplication	0.0148872	SL		-0.513909	-1.64044	-0.536659	-1.62025	-2.05451	-0.126465	0.215124	-0.516626	-1.64896	0.9855	-0.767583	-3.07207	-5.25771	-0.77207	-0.114849	-2.54006	1.71037	0.960119	-0.0048918	-1.44302	-2.75458	-0.642117	0.832323	2.09519	0.827558	0.906656	0.0033123	2.68634	15.3481	0.509222	1.04195	1.43955	0.0644234	1.32414	-1.58331	-0.841712	-0.513315	0.534171	5.88432	19.2472	41.5248
	CAGL0L03828g		YNL111C	CYB5	Cytochrome b5; involved in the sterol and lipid biosynthesis pathways; acts as an electron donor to support sterol C5-6 desaturation	0	lipid		0.444845	1.77729	-0.734834	-0.753911	0.272609	1.29421	-0.00240384	0.01573	0.252957	1.44618	-1.37247	-1.19197	5.88561	1.14125	0.0544695	-0.224922	2.2957	3.85014	-0.729439	-0.714904	-0.813308	1.38272	0.32145	0.140208	0.0186117	0.52806	-0.579068	-1.17999	-1.00192	1.19117	0.586339	3.66754	16.2511	0.304973	1.48834	11.1345	1.19565	0.957722	0.603622	6.79876	37.4068
	CAGL0L08184g	FEN1	YCR034W	FEN1	Fatty acid elongase, involved in sphingolipid biosynthesis; acts on fatty acids of up to 24 carbons in length; mutations have regulatory effects on 1,3-beta-glucan synthase, vacuolar ATPase, and the secretory pathway; FEN1 has a paralog, ELO1, that arose from the whole genome duplication	0	SL		0.470224	1.08039	0.205543	-0.192966	-0.404493	0.936106	-0.0119823	-0.0159224	-1.71636	0.957851	-1.68871	-2.91078	-0.10766	0.477227	-0.908391	-0.783948	2.18874	1.63678	-1.05637	-1.74144	-1.00155	0.123667	-0.46835	-1.62192	0.309567	0.625291	-0.888918	-0.221712	4.66617	6.2548	0.150661	1.0968	4.99774	-0.479583	-0.690074	-0.779548	0.341091	0.508187	0.815053	3.65961	18.9053
	CAGL0G02035g	CKA2	YOR061W	CKA2	Alpha' catalytic subunit of casein kinase 2 (CK2); CK2 is a Ser/Thr protein kinase with roles in cell growth and proliferation; CK2, comprised of CKA1, CKA2, CKB1 and CKB2, has many substrates including transcription factors and all RNA polymerases; protein abundance increases in response to DNA replication stress; regulates Fkh1p-mediated donor preference during mating-type switching	0.234678	SL		-0.0658842	0.39741	-0.343703	-3.01725	-1.32237	0.364373	-1.30781	-1.27545	-0.852116	1.2772	-0.632232	-1.67209	-1.37243	1.00221	0.0400729	0.109448	2.27146	1.91271	-0.477589	-0.939646	-2.79012	-0.366884	1.20476	0.802784	0.408957	0.468608	0.467034	2.23802	6.1316	2.92552	0.44242	2.56778	1.4023	1.79156	1.63736	0.78748	1.09978	0.31498	-0.63591	3.29636	12.6306
	CAGL0G04851g	SUR4	YLR372W	SUR4	Elongase; involved in fatty acid and sphingolipid biosynthesis; synthesizes very long chain 20-26-carbon fatty acids from C18-CoA primers; involved in regulation of sphingolipid biosynthesis	0	SL		0.729187	0.918916	0.0203078	0.276427	0.724177	1.43794	-1.16183	-1.13082	-0.725064	1.31583	-0.799803	-0.652334	-0.43873	1.25398	0.0400729	0.109448	2.27146	1.91271	0.0623035	0.0726927	0.0023577	1.57198	-0.306776	0.140208	0.0186117	0.52806	-0.0185547	-0.00687908	0.10254	1.45015	0.167486	0.279594	-0.113882	0.316922	-0.252564	-0.282238	1.43431	-0.341252	0.256574	1.56605	4.54896
	CAGL0M10219g		YKL008C	LAC1	Ceramide synthase component; involved in synthesis of ceramide from C26(acyl)-coenzyme A and dihydrosphingosine or phytosphingosine, functionally equivalent to Lag1p; LAC1 has a paralog, LAG1, that arose from the whole genome duplication	-0.137196	SL	PDR	-2.80161	0.783075	0.316745	-1.54641	-4.139	-1.12117	0.0227814	-0.571856	-3.18245	-0.796079	-1.00424	-4.39013	-5.35059	0.22964	-0.12304	-1.57182	-0.553107	-1.7861	0.11087	-0.401676	-5.00407	-0.94203	0.123555	1.15522	-0.685444	-1.33763	0.983472	1.92299	3.31393	-0.0864777	0.24166	-0.740992	-1.26323	0.0122304	0.951524	-1.0394	-2.06575	0.173508	1.2625	2.99871	6.13779
	CAGL0M13673g		YMR298W	LIP1	Ceramide synthase subunit; single-span ER membrane protein associated with Lag1p and Lac1p and required for ceramide synthase activity, null mutant grows extremely slowly and is defective in ceramide synthesis	0	SL		-0.111436	0.372793	0.0203078	0.00697926	0.724177	1.43794	-0.00240384	0.01573	0.252957	1.44618	-0.0331746	0.0587845	0.191984	1.24753	0.0400729	0.109448	2.27146	1.91271	0.0623035	0.0726927	0.0023577	1.57198	0.104343	0.140208	0.0186117	0.52806	-0.0185547	-0.00687908	0.623747	1.45015	0.0173201	0.214698	0.0722023	0.0613758	0.0270135	0.00213497	1.44128	-0.0755846	-0.0526885	0.396994	2.79175
	CAGL0I04774g		YBR036C	CSG2	Endoplasmic reticulum membrane protein; required for mannosylation of inositolphosphorylceramide and for growth at high calcium concentrations; protein abundance increases in response to DNA replication stress	0	SL		2.30378	-2.06723	0.0203078	0.00697926	0.724177	1.43794	-0.00240384	0.01573	0.252957	1.44618	-1.23442	-1.36599	-1.09032	1.0942	-1.10262	-0.999466	2.21529	1.68185	0.0623035	0.0726927	0.0023577	1.57198	0.132754	-1.42969	-1.93184	-1.00601	1.20804	1.98307	-0.785703	2.37913	1.79874	3.16128	-0.110494	3.36092	5.44718	10.2223	1.43431	-0.0748322	1.00082	6.73732	10.2396
	CAGL0F03399g	SCS7	YMR272C	SCS7	Sphingolipid alpha-hydroxylase; functions in the alpha-hydroxylation of sphingolipid-associated very long chain fatty acids, has both cytochrome b5-like and hydroxylase/desaturase domains, not essential for growth	0			0.109931	2.25095	0.0331226	0.673558	0.459718	1.37153	0.17736	-0.221043	0.0578368	1.46057	0.711326	-1.36599	-1.09032	1.0942	-1.15689	-2.95097	1.27092	0.399709	1.76116	1.42039	-0.342436	1.51433	0.219942	-0.06673	-1.87079	-0.955806	0.341185	-0.101868	-1.24111	0.914511	0.867333	0.0812767	0.495466	0.758143	1.50571	4.24733	1.26381	-0.233277	-0.405798	-0.291597	-0.228542
	CAGL0G06424g		YOR357C	SNX3	Sorting nexin for late-Golgi enzymes; required to maintain late-Golgi resident enzymes in their proper location by recycling molecules from the prevacuolar compartment; contains a PX domain and sequence similarity to human Snx3p	-0.418471			-4.39819	-1.25971	-1.04121	0.73356	-2.93311	-0.740141	0.0888428	1.74466	-0.850165	1.15143	0.191845	4.39238	30.4044	0.348542	0.383936	6.22601	1.12218	0.215072	0.201819	1.21601	10.0562	61.8548	0.21998	1.64777	2.35004	7.63058	0.56977	2.32031	6.26539	2.04163	1.29848	1.29601	1.97021	0.903027	0.327323	-1.08331	-1.48045	0.00756444	0.301684	1.84673	2.69209
	CAGL0J06886g	VPS30	YPL120W	VPS30	Subunit of phosphatidylinositol (PtdIns) 3-kinase complexes I and II; Complex I is essential in autophagy and Complex II is required for vacuolar protein sorting; required for overflow degradation of misfolded proteins when ERAD is saturated; ortholog of the higher eukaryotic gene Beclin 1	0			-1.11408	0.0831872	-0.197686	1.55384	-1.38835	0.321134	0.326696	4.55915	-1.12071	0.841589	0.244823	9.07933	23.5509	2.17181	-0.148085	0.401412	2.2655	1.77786	-0.584496	0.274369	3.2665	37.1892	0.525011	3.65142	6.0198	14.0067	-0.149141	-0.204374	4.68183	1.02811	2.57149	2.26475	2.93479	0.843878	1.03715	1.65	-0.595617	-0.379089	1.67725	0.622549	0.859634
	CAGL0E04422g		YHR012W	VPS29	Subunit of the membrane-associated retromer complex; endosomal protein; essential for endosome-to-Golgi retrograde transport; forms a subcomplex with Vps35p and Vps26p that selects cargo proteins for endosome-to-Golgi retrieval	-0.442494	retromer		-0.0853021	2.19827	1.81638	9.68287	-3.12947	0.359491	0.446743	5.45291	-2.68137	0.603156	1.20123	18.8321	75.9339	4.43139	1.04069	19.1376	1.50657	1.03023	-0.818043	1.93749	19.4434	112.326	3.8693	12.4487	18.543	85.4145	0.746823	8.48481	42.1758	22.5068	6.81746	6.02104	7.72578	2.69161	6.28311	8.27583	-1.80483	0.895981	2.57513	7.52286	14.035
	CAGL0I06072g		YJL154C	VPS35	Endosomal subunit of membrane-associated retromer complex; required for retrograde transport; receptor that recognizes retrieval signals on cargo proteins, forms subcomplex with Vps26p and Vps29p that selects cargo proteins for retrieval; interacts with Ypt7p	0	retromer		1.68067	1.39943	1.39316	4.2713	-1.431	0.293061	0.77954	3.30005	-0.446556	1.77539	0.83678	12.6041	58.108	5.38586	1.63765	14.3619	0.556996	-0.472699	-1.01286	1.67444	9.41627	62.6735	1.98003	8.21643	12.9815	76.669	1.25589	7.38175	34.5457	19.5588	5.15043	4.6724	5.18549	2.36519	4.76836	5.51388	-1.56284	-0.12324	1.86291	5.66081	9.62884
	CAGL0A00781g		YAL002W	VPS8	Membrane-binding component of the CORVET complex; involved in endosomal vesicle tethering and fusion in the endosome to vacuole protein targeting pathway; interacts with Vps21p; contains RING finger motif	-1.61903	retromer		-12.5535	-1.32974	1.66096	9.21844	-4.36057	0.660345	2.41704	14.2402	-0.921511	0.048733	0.610126	8.66814	38.0489	4.68514	-1.70997	30.7062	3.16749	1.99919	0.249093	2.34834	10.846	72.8463	5.78772	9.9433	8.45087	29.6161	0.49868	7.97389	13.6442	5.7594	2.37346	-2.17928	-1.87004	-0.997548	2.57031	-11.5103	-5.27915	-0.233741	0.0901099	1.29423	-0.895971
	CAGL0J04994g		YJL053W	PEP8	Vacuolar protein component of the retromer; forms part of the multimeric membrane-associated retromer complex involved in vacuolar protein sorting along with Vps35p, Vps29p, Vps17p, and Vps5p; essential for endosome-to-Golgi retrograde protein transport; interacts with Ypt7p; protein abundance increases in response to DNA replication stress	0	retromer		0.188931	2.59951	-0.20115	1.9146	0.121676	1.22262	0.685126	0.43763	0.252957	1.44618	0.38768	5.37091	25.048	0.222739	0.188486	5.9115	1.61829	0.840246	0.684927	0.431216	2.28755	4.61224	0.974594	4.79134	8.05867	50.8162	0.81807	4.25387	17.2028	10.9712	2.61937	2.57002	1.83717	1.01263	2.03466	3.55842	0.151609	0.369154	1.11431	3.41915	5.41803
	CAGL0C03201g		YLL040C	VPS13	Protein of unknown function; heterooligomeric or homooligomeric complex; peripherally associated with membranes; involved in sporulation, vacuolar protein sorting, prospore membrane formation and protein-Golgi retention; homologous to human CHAC and COH1 which are involved in chorea acanthocytosis and Cohen syndrome, respectively	0	lipid		-2.52558	1.94139	-0.047086	6.57509	0.0670512	-1.54324	1.12539	4.85094	-0.930728	0.838428	0.667756	12.6848	31.9483	-2.43332	1.12581	17.4655	-3.02729	-2.6211	1.68253	3.30615	15.3399	43.4527	3.91708	11.3768	11.706	31.0389	-0.635233	6.09959	27.9164	9.71149	9.17708	13.4406	9.28461	2.0141	5.4003	10.3773	2.48501	0.327995	5.74803	18.0078	28.2458
	CAGL0D02442g	LEM3	YNL323W	LEM3	Membrane protein of the plasma membrane and ER; interacts specifically in vivo with the phospholipid translocase (flippase) Dnf1p; involved in translocation of phospholipids and alkylphosphocholine drugs across the plasma membrane	0	lipid		-0.686942	0.777572	0.0203078	0.00697926	0.724177	1.43794	-0.00240384	0.01573	0.252957	1.44618	1.42489	-0.891847	-0.6562	1.21119	-0.560112	-0.471632	2.28575	1.8282	0.0623035	0.431216	0.0023577	1.57198	0.0463341	-0.288101	-1.52324	-0.671681	0.377914	-1.07107	-0.898462	1.22742	3.81991	8.64526	8.79738	0.911858	2.17035	11.4294	1.92186	-0.880713	-0.424569	4.07176	4.33159
	CAGL0L11814g		YER166W	DNF1	Aminophospholipid translocase (flippase); localizes primarily to the plasma membrane; contributes to endocytosis, protein transport and cell polarity; type 4 P-type ATPase; DNF1 has a paralog, DNF2, that arose from the whole genome duplication	-0.696098	lipid		-1.87376	3.34528	-0.913138	-4.70675	-3.96447	-1.48411	0.309044	-2.00647	-3.13405	0.0613999	0.380563	-4.89126	-3.4559	-1.09002	-0.158061	-2.69224	0.556996	-0.472699	0.18478	-1.11311	-4.59518	0.628999	1.38355	0.908736	-2.4123	-0.872711	0.265839	0.547841	-3.89913	0.0212255	5.53734	10.1208	12.8891	1.36288	5.46272	12.82	-0.725724	0.241419	2.60846	5.21875	10.6802
	CAGL0B04631g	INP53	YNL106C	INP52	Polyphosphatidylinositol phosphatase; dephosphorylates a number of phosphatidylinositol phosphates (PtdInsPs, PIPs) to PI; involved in endocytosis; hyperosmotic stress causes translocation to actin patches; synaptojanin-like protein with a Sac1 domain; INP52 has a paralog, INP53, that arose from the whole genome duplication	1.20225	lipid		2.99229	9.33528	0.0194336	0.446406	-3.66795	-1.47342	0.0657843	-2.52767	-4.62941	-0.255219	0.476694	-9.71635	-10.2725	1.15475	0.272577	2.62426	-0.751816	-2.42776	-0.989048	-0.352978	-4.84719	-0.364848	0.823633	1.03096	-3.32901	-4.04787	0.725192	2.49177	-2.40733	1.71017	5.47665	10.6229	-2.30559	3.02012	4.32851	7.42965	-3.36967	0.763013	3.65449	6.33268	4.825
	CAGL0F01793g	ERG3	YLR056W	ERG3	C-5 sterol desaturase; glycoprotein that catalyzes the introduction of a C-5(6) double bond into episterol, a precursor in ergosterol biosynthesis; mutants are viable, but cannot grow on non-fermentable carbon sources; substrate of the HRD ubiquitin ligase	0	lipid		0.757246	0.395754	-1.60344	-1.62779	0.443731	0.98631	-0.130881	-0.923776	-1.26129	1.13646	-1.09	-1.09797	-0.56589	1.16481	-0.373319	-1.26407	2.16211	1.59359	0.0623035	0.0726927	0.0023577	1.57198	-0.329728	-0.0709125	-1.44268	-0.606271	0.433963	-0.499948	-0.358345	1.38564	-0.0442893	0.430812	0.0992393	-0.211579	0.450652	3.18021	17.9349	-0.0785571	-0.118202	-0.061775	-0.0074394
	CAGL0A00429g	ERG4	YGL012W	ERG4	C-24(28) sterol reductase; catalyzes the final step in ergosterol biosynthesis; mutants are viable, but lack ergosterol	0	lipid		0.48168	0.680899	1.42377	15.2509	1.94059	0.911987	1.46869	4.36086	-0.581858	1.35577	-0.585362	-0.196477	-0.43873	1.25398	0.769898	7.91542	3.10692	1.68185	0.0623035	0.0726927	0.0023577	1.57198	-0.870337	-0.644639	-0.302005	-0.103544	-0.697883	-0.952201	1.90731	4.77055	1.24415	3.25789	0.75965	0.591508	3.00744	15.8271	1.37077	-0.0755846	0.577068	0.686443	0.35182
	CAGL0D00242g		YAL058W	CNE1	Calnexin; integral membrane ER chaperone involved in folding and quality control of glycoproteins; chaperone activity is inhibited by Mpd1p, with which Cne1p interacts; 24% identical to mammalian calnexin; Ca+ binding not yet shown in yeast	0			0.421786	3.68885	0.431888	1.54593	0.360189	1.33231	-0.123638	-0.776001	-0.415734	1.39637	0.274439	-1.28003	-1.17426	0.730532	-0.481674	7.92265	3.03411	0.296747	1.21812	0.170554	2.0731	0.79133	0.91867	4.80529	3.33285	3.54025	0.49153	3.2008	24.3447	9.09654	2.54046	4.21644	0.267478	1.78965	3.22353	11.1536	0.728688	1.34028	0.564016	3.52216	8.1342
	CAGL0L10142g	RSB1	YOR049C	RSB1	Suppressor of sphingoid LCB sensitivity of an LCB-lyase mutation; putative integral membrane transporter or flippase that may transport long chain bases (LCBs) from the cytoplasmic side toward the extracytoplasmic side of the membrane	0		PDR?	-1.35489	0.244247	0.0822818	-0.955501	-0.0640638	-0.510276	0.509264	0.257747	-1.10937	0.45592	-1.05993	-1.54445	-2.13147	-0.782206	0.708152	0.478381	1.10928	0.199147	-0.428676	-1.49241	-3.2234	-1.10598	-0.471015	-0.689128	-0.428485	-0.984827	0.196713	0.877057	0.00853866	-0.516642	0.265966	0.134784	-0.251988	0.279612	0.0344835	-1.60897	-1.25501	0.0990405	0.561137	0.98543	0.335472
	CAGL0I09328g		YBR265W	TSC10	3-ketosphinganine reductase; catalyzes the second step in phytosphingosine synthesis, essential for growth in the absence of exogenous dihydrosphingosine or phytosphingosine, member of short chain dehydrogenase/reductase protein family	0	SL		0.133641	-0.0205151	0.0203078	0.00697926	0.724177	1.43794	-0.00240384	0.01573	0.252957	1.44618	-0.484687	-0.357694	0.126332	1.28393	-1.60568	-0.882857	2.10954	1.51222	0.0623035	0.0726927	0.0023577	1.57198	0.104343	0.140208	0.320894	0.52806	-0.303565	0.378404	0.862004	1.42482	0.129166	0.0180372	0.38659	0.0613758	0.0270135	0.00213497	1.44128	-0.0755846	-0.0526885	-0.00573353	0.039481
	CAGL0C04939g		YJR107W	LIH1	Putative lipase	0			-1.7145	0.511441	-0.153944	0.362782	-1.29426	-0.747604	-0.193996	0.369576	-0.96099	0.483278	0.778151	0.559335	2.01953	0.465975	-0.766781	1.0526	0.869027	-0.0952914	0.476387	-0.0321239	-0.849516	0.587484	-0.0100565	0.437544	-0.044998	0.976203	-0.207801	-0.00453522	-0.779932	0.251742	0.0798485	0.387314	0.541673	-0.515005	0.291517	0.421919	-0.67522	-0.466071	-0.453867	0.750423	-0.582735
	CAGL0G02101g	ECM4	YKR076W	ECM4	Omega class glutathione transferase; not essential; similar to Ygr154cp; green fluorescent protein (GFP)-fusion protein localizes to the cytoplasm	0			-0.281152	0.610302	-0.531638	-0.069194	-2.31413	-0.305435	0.411835	-0.785964	0.387243	1.20278	-0.022922	-1.75274	-1.5289	-1.63836	1.86146	1.54761	1.46638	1.55924	-0.59075	-2.51401	-1.96369	-3.25088	0.320787	-0.35061	-0.332383	-0.497935	0.295789	0.0464927	-0.416136	-0.844241	0.532281	0.894566	0.138229	-2.24713	-0.730166	-0.226041	10.8924	-0.989521	-0.262466	0.399506	-0.0445857
	CAGL0C03509g		YNR047W	FPK1	Ser/Thr protein kinase; regulates the putative phospholipid translocases Lem3p-Dnf1p/Dnf2p; phosphorylates and inhibits upstream inhibitory kinase, Ypk1p; localizes to the cytoplasm, early endosome/TGN compartments, and plasma membrane; FPK1 has a paralog, KIN82, that arose from the whole genome duplication	-1.25775			-5.58284	-1.59111	1.57963	4.6704	-3.23462	-0.81921	0.00552346	2.95812	-0.971873	0.310058	0.684549	5.33233	12.6647	0.716946	0.291964	15.6102	0.683559	2.51956	0.100794	0.877335	9.62264	2.20914	0.900042	2.97711	-5.32106	-4.52738	2.38839	3.588	-2.34744	1.59662	12.315	29.6881	14.1852	2.433	6.42274	24.5954	-3.21517	-0.211753	6.49302	21.2255	26.3542
	CAGL0D05324g		YBR255W	MTC4	Protein of unknown function; required for normal growth rate at 15 degrees C; green fluorescent protein (GFP)-fusion protein localizes to the cytoplasm in a punctate pattern; mtc4 is synthetically sick with cdc13-1	0			1.04436	-2.74958	0.483157	10.9144	0.261594	0.225288	-0.0495546	5.69371	3.24574	0.681459	0.0849081	6.36979	53.8674	3.83605	-1.23056	16.9219	17.9981	0.688699	-0.0948259	0.969907	10.164	87.4481	0.735699	4.58853	2.09619	7.72818	0.145063	4.82497	28.3472	9.89768	2.38654	4.18584	2.36128	1.60127	2.13212	1.92461	-0.313571	-0.281425	2.26242	7.7591	9.01066
	CAGL0G02541g		YKR096W	ESL2	Protein of unknown function; interacts with Pex14p; may interact with ribosomes, based on co-purification experiments; green fluorescent protein (GFP)-fusion protein localizes to the nucleus and cytoplasm; predicted to contain a PINc domain; ESL2 has a paralog, ESL1, that arose from the whole genome duplication	-0.385915			-3.32215	1.50396	0.472821	1.62852	-1.76778	0.00637999	0.686136	1.71462	4.50706	-0.370263	0.800029	11.9878	42.609	3.22217	0.274581	4.46496	0.168815	-0.00566425	0.682932	1.56717	4.46655	16.4371	1.73593	2.15989	6.43387	30.4321	0.95827	2.69461	5.46756	-0.0169725	0.834413	0.342747	10.3728	1.89121	2.29669	2.93056	3.80157	0.468328	1.4782	2.95196	4.30863
	CAGL0A01628g	MIG1	YGL035C	MIG1	Transcription factor involved in glucose repression; sequence specific DNA binding protein containing two Cys2His2 zinc finger motifs; regulated by the SNF1 kinase and the GLC7 phosphatase; regulates filamentous growth along with Mig2p in response to glucose depletion	-0.99537			-6.32333	-5.04027	0.339042	0.00917409	3.7524	-1.03648	0.976779	2.69687	2.01714	1.39699	-1.17683	3.85591	39.0769	-0.0817665	-0.668245	8.87423	-1.43908	-1.48035	-0.0939089	1.83956	31.4405	185.689	0.144011	-0.707213	6.36779	25.28	-1.48747	-2.72241	9.70647	1.58616	-0.708421	-0.814285	7.28206	-2.99344	-5.66703	-7.85737	-4.54748	0.0449359	0.60994	5.90671	13.3958
	CAGL0J01870g		PMR1	PMR1-B	0	-0.44307			-1.52421	3.27233	1.66033	12.0773	0.509766	-0.00326466	2.23196	10.8669	3.42083	-0.34465	0.363289	13.0204	44.0831	1.61334	0.581503	10.2362	1.87052	-2.82312	0.62334	3.89104	34.3606	157.214	4.80959	19.0903	18.6898	64.9433	1.78855	9.80037	38.4424	10.7024	12.0519	7.50234	11.5697	2.22945	7.05535	5.20353	-4.70174	0.355468	6.85452	18.4468	30.6754
	CAGL0B03509g		YLR248W	RCK2	Protein kinase involved in response to oxidative and osmotic stress; identified as suppressor of S. pombe cell cycle checkpoint mutations; similar to CaM (calmodulin) kinases; RCK2 has a paralog, RCK1, that arose from the whole genome duplication	0			-0.429608	-2.50087	-0.201068	-0.447997	-1.32211	-0.467528	-0.339687	-0.0295501	-0.801865	0.0634411	-0.0113298	10.9347	30.2467	-2.94125	0.714739	-0.0910471	-0.663121	-1.07744	-0.100507	0.966233	0.0590134	32.0742	0.895546	-0.938853	1.18994	0.640214	-0.128497	-0.426602	2.02738	0.0349996	-1.15986	1.15765	9.5842	-0.96406	-0.911959	2.57726	2.41148	0.505885	-0.0665391	3.53622	11.7418
	CAGL0H09394g				0	0			11.0277	0.663463	-0.105774	1.23601	8.5445	0.172973	0.530354	0.91255	0.26606	1.0962	0.387201	9.15517	37.129	1.44494	-0.610382	5.05078	0.23464	0.073351	-0.0458269	0.416786	2.72532	35.3915	0.78152	0.798033	15.7443	29.3657	1.21438	0.803315	3.07886	-1.53617	-0.0283223	3.14223	15.1143	-0.775292	1.70934	3.53486	23.634	-0.995639	-0.647074	1.03918	-0.118804
	CAGL0M13629g		YMR295C	GSR1	Protein of unknown function that associates with ribosomes; green fluorescent protein (GFP)-fusion protein localizes to the cell periphery and bud; not an essential gene; protein abundance increases in response to DNA replication stress; YMR295C has a paralog, YGR273C, that arose from the whole genome duplication	0			-0.926963	-2.89168	1.09727	11.7265	2.0682	0.553491	-0.0907524	2.58543	-0.790315	1.29634	1.01323	7.97512	40.1722	2.81681	-0.676123	10.6152	2.05856	1.43664	-0.834173	-1.2084	7.19497	70.0172	-0.183927	3.55513	8.1426	28.4824	0.341185	2.00065	29.219	18.1153	0.490043	1.60861	6.63525	0.244784	3.29364	16.8281	64.3572	1.21543	1.55674	1.90675	1.85173
	CAGL0C01419g		YPL184C	MRN1	RNA-binding protein that may be involved in translational regulation; binds specific categories of mRNAs, including those that contain upstream open reading frames (uORFs) and internal ribosome entry sites (IRES); interacts genetically with chromatin remodelers and splicing factors, linking chromatin state, splicing and as a result mRNA maturation	0			-2.43146	-0.176816	-0.855378	0.772594	-1.16759	0.199071	-0.927967	-0.20605	-0.759827	0.446918	-0.643179	9.32959	29.0645	2.49041	-0.735797	1.07454	1.22903	0.347509	0.517928	1.36659	3.07045	7.33906	-1.89998	-1.7339	2.02681	4.27517	-0.491687	-1.8597	-2.48469	0.547064	-0.337963	0.33422	3.79459	-0.892296	-2.21052	1.09145	3.66619	-1.1543	-0.0203964	-1.07694	-1.4386
	CAGL0B03685g			VCP4-B	0	-0.718516			-4.50047	0.283076	0.828988	10.17	13.1424	1.30756	0.853393	8.43626	4.27256	-1.49313	-1.73879	13.2414	41.1848	-2.63398	-0.899263	11.7702	-1.05886	0.891887	-1.67533	-0.508116	20.7079	69.2128	-1.32749	2.42742	1.9062	4.29657	-2.12293	-2.96421	-1.12608	-0.300155	3.97264	3.36733	4.76575	-1.07161	3.92023	6.91074	-3.0944	-1.77713	0.47638	2.65965	0.83881
	CAGL0L05962g		YGL178W	MPT5	mRNA-binding protein of the PUF family; binds to the 3' UTR of specific mRNAs, including those involved in mating type switching, cell wall integrity, chronological lifespan, chromatin modification, and spindle pole body architecture; recruits the CCR4-NOT deadenylase complex to mRNAs along with Dhh1p and Dcp1p to promote deadenylation, decapping, and decay; also interacts with the Caf20p transla…	-0.415318			-1.28009	-3.79384	-0.0599467	-0.393041	1.24301	0.641875	0.336972	-0.169757	-1.683	0.971583	-0.854284	6.94901	29.1176	0.512774	-0.0787211	-0.725514	1.18816	0.296747	-0.130098	-2.93679	-0.682313	5.75334	-1.52815	-2.43056	6.16022	26.8022	-0.275252	-2.02636	-3.22939	0.183422	-1.06911	-0.585255	2.89777	-1.92715	-3.58185	-2.36809	15.8223	-0.147727	-0.519781	-1.80164	-1.52267
	CAGL0A01650g		ECL1	ECL1-B	0	-0.402396			-1.67432	-0.718839	-0.211823	-0.580363	-2.79165	-2.58614	-0.761166	-1.33992	-5.4669	-0.565449	1.86502	8.20157	27.4233	-0.211455	-1.44463	-1.70961	0.0890204	-1.03093	-0.83857	-0.346264	-2.9916	5.85548	0.316471	-0.435135	5.73492	12.911	0.161931	0.0495695	-1.73664	0.796371	0.390275	1.0168	5.71985	1.54606	0.700115	2.68969	-2.15509	0.678056	0.364283	-1.54966	-2.46079
	CAGL0J04180g		YFL013C	IES1	Subunit of the INO80 chromatin remodeling complex; relocalizes to the cytosol in response to hypoxia	-0.674985			-6.11215	-2.21716	0.378806	-2.08476	-0.436541	-0.663918	-0.0190748	-0.895071	-0.653106	0.359891	-0.481369	5.9975	27.2343	0.244197	-0.942734	2.33055	1.76971	2.18927	0.812594	2.0471	3.23436	13.4023	0.0487666	0.0903067	1.05358	-0.0474778	-1.22447	-1.57669	-6.12149	0.303642	0.855797	0.424028	3.80956	0.778941	-0.721199	-3.19523	-0.645012	-0.0662356	1.13017	1.94794	0.149024
	CAGL0M11990g		YAL040C	CLN3	G1 cyclin involved in cell cycle progression; activates Cdc28p kinase to promote the G1 to S phase transition; plays a role in regulating transcription of the other G1 cyclins, CLN1 and CLN2; regulated by phosphorylation and proteolysis; acetly-CoA induces CLN3 transcription in response to nutrient repletion to promote cell-cycle entry.	0			0.570797	-2.6273	0.258458	4.45051	5.98207	0.265553	0.630456	0.130507	-0.725064	1.31583	-0.821071	7.68867	31.713	2.0717	-0.26315	4.87869	1.58312	0.794866	0.282718	-0.998683	2.85174	30.6257	-0.868378	-0.841059	4.61233	15.4671	0.596034	1.03929	11.6369	2.22933	-0.00278571	1.21714	8.11728	-0.38004	-0.792539	0.30978	2.71929	0.9903	0.29828	3.60086	4.66659
	CAGL0L05984g				0	-0.782436			-1.12408	1.22287	0.146772	-1.00431	0.690852	-1.78806	0.090747	-0.904519	-3.02075	-0.642175	0.0501702	7.69785	25.5983	3.19799	0.942773	-0.636867	-0.0409005	-1.1846	-0.524864	-1.20812	-0.495819	10.6403	-0.455809	-0.224413	4.84845	16.3975	-1.19128	-1.12086	-3.1308	0.613338	-0.653257	-0.124656	3.50028	-2.87343	-2.5066	-1.87454	0.200509	-0.637293	-0.621081	-1.91768	-3.23177
	CAGL0B00792g		YCL037C	SRO9	Cytoplasmic RNA-binding protein; associates with translating ribosomes; involved in heme regulation of Hap1p as a component of the HMC complex, also involved in the organization of actin filaments; contains a La motif; SRO9 has a paralog, SLF1, that arose from the whole genome duplication	0			0.694547	0.253679	1.94862	3.88988	-2.24975	-0.510276	0.665483	1.31085	-0.626343	0.891737	-0.0513876	9.11538	27.8365	2.34214	-1.31174	0.690615	1.45043	0.625426	0.254378	-0.128928	-0.0644437	2.0606	0.252204	-0.43813	4.79986	4.60625	-0.299626	-0.240567	2.17125	0.490099	0.834437	1.04718	4.81199	0.677997	0.874885	3.5377	-0.440424	-1.15492	-0.307737	0.0862848	0.231352
	CAGL0I05896g	YAK1	YJL141C	YAK1	Serine-threonine protein kinase; component of a glucose-sensing system that inhibits growth in response to glucose availability; upon nutrient deprivation Yak1p phosphorylates Pop2p to regulate mRNA deadenylation, the co-repressor Crf1p to inhibit transcription of ribosomal genes, and the stress-responsive transcription factors Hsf1p and Msn2p; nuclear localization negatively regulated by the Ras…	-0.381055			-2.72903	-2.54302	-0.760075	-1.04053	-2.91197	-0.0243074	0.811018	0.603406	-3.85164	0.360466	-1.52401	1.71728	24.2817	0.804551	0.337108	1.40938	-0.0557475	-0.275039	-0.719839	2.28745	6.71432	14.6153	1.45101	1.34235	-1.22061	5.21673	0.212541	1.00063	-0.669353	-1.44048	-1.18267	-1.88033	1.28253	-0.356987	-1.0723	-3.93992	18.7845	1.87222	-1.57607	-0.19129	-1.55724
	CAGL0I08591g		YER158C	AFR1-B	Protein of unknown function; potentially phosphorylated by Cdc28p; YER158C has a paralog, AFR1, that arose from the whole genome duplication	0			-1.65812	-1.04767	1.49615	6.95307	6.0271	-0.76983	0.13457	2.86293	2.75302	-0.233416	0.84535	8.68209	29.9301	-0.527637	-0.119179	7.14588	0.201497	1.29816	0.691729	1.18054	9.89533	34.5549	2.03399	3.46436	5.84585	16.8072	-0.292279	2.17781	20.246	4.00105	1.58006	1.20267	6.28624	2.31032	6.02648	6.06166	4.93563	0.466964	1.48271	2.39618	1.21466
	CAGL0H07777g		YGL241W	KAP114	Karyopherin, responsible for nuclear import of specific proteins; cargoes include Spt15p, Sua7p, histones H2A and H2B, and Nap1p; amino terminus shows similarity to those of other importins, particularly Cse1p; localization is primarily nuclear; function is regulated by sumoylation; protein abundance increases in response to DNA replication stress	-0.321985			-3.38902	0.404406	0.885579	0.897702	1.77253	-1.13394	-0.231803	-0.161002	-0.787371	-0.197597	-0.0160695	5.82838	24.0643	-0.501566	-0.261249	2.31955	0.717377	-0.279332	-0.0349552	0.586702	0.597222	3.68805	0.113724	-0.0173256	0.0148582	0.262075	0.385974	-0.427867	-0.699805	-0.743656	0.90283	0.431302	3.66415	-0.772103	0.225401	-1.0352	-1.49604	0.59409	0.143296	-0.411557	-0.0769906
	CAGL0H06611g		YIL151C	ESL1	Protein of unknown function; predicted to contain a PINc domain; ESL1 has a paralog, ESL2, that arose from the whole genome duplication	-0.307817			-3.09797	-2.31841	0.679473	1.44472	9.92069	-0.784512	-0.388106	0.612913	-2.15101	0.0064301	0.814876	8.31464	30.2888	2.20104	0.400271	2.90358	-0.322663	2.01243	1.24488	1.41459	4.58249	14.1158	0.0426026	1.83448	4.31275	9.74867	-0.12057	0.573211	2.94462	2.35327	0.522846	-0.163476	7.35366	-0.340286	1.07694	-1.13947	-1.1858	0.0496196	1.15161	2.54136	3.77161
	CAGL0C03608g	TUP1			0	-0.475521			0.490784	-9.32638	0.171233	2.19344	7.0963	-0.106476	-0.624518	-0.00180169	-3.51663	-0.325724	-0.682617	5.71753	25.7494	-0.457709	1.68487	1.55562	-0.63309	-0.0981125	0.315199	-0.334496	-0.819773	13.4537	-1.87578	-1.27481	4.50933	7.00983	0.566127	-1.43405	5.52413	0.452383	-0.427699	1.10647	5.5707	-1.60434	-0.878408	2.35287	6.01096	0.32668	-0.407141	1.09687	2.89749
	CAGL0D00462g		YKL185W	ASH1	Component of the Rpd3L histone deacetylase complex; zinc-finger inhibitor of HO transcription; mRNA is localized and translated in the distal tip of anaphase cells, resulting in accumulation of Ash1p in daughter cell nuclei and inhibition of HO expression; potential Cdc28p substrate	0			-0.770983	-0.0561697	0.255621	2.2988	-1.56837	-0.424055	-0.373568	3.07228	-0.324817	0.147411	0.173863	8.74554	21.4256	-1.09917	-1.24575	2.90531	0.462634	-0.585929	-1.48367	-1.2254	-0.200475	1.26422	1.77801	3.54666	9.28345	28.4731	0.583524	3.29529	18.222	1.45084	2.64953	2.89293	8.82855	-0.361801	2.73	4.55865	-1.07839	0.111463	2.01292	6.71342	12.2341
	CAGL0J01485g		YHL013C	OTU2	Protein of unknown function; may interact with ribosomes, based on co-purification experiments; member of the ovarian tumor-like (OTU) superfamily of predicted cysteine proteases; shows cytoplasmic localization; protein abundance increases in response to DNA replication stress	0			-0.14565	1.35128	1.83585	12.7565	13.3315	-2.36749	1.29413	5.56122	-0.139567	-0.157733	-0.631428	8.49898	31.6167	2.34078	1.99267	16.8568	-0.575249	-1.9645	-1.19881	0.226749	5.68734	26.0925	1.27331	0.871262	3.81214	4.89027	1.02714	3.53941	11.6438	1.99638	-0.0879126	0.573818	3.5446	-1.87069	1.68306	4.13666	-2.60943	0.878868	0.16749	0.508892	0.215399
	CAGL0G06314g		YAL028W	FRT2	Tail-anchored ER membrane protein of unknown function; interacts with homolog Frt1p; promotes growth in conditions of high Na+, alkaline pH, or cell wall stress, possibly via a role in posttranslational translocation; potential Cdc28p substrate; FRT2 has a paralog, FRT1, that arose from the whole genome duplication	0			-1.26427	0.422553	0.531925	1.99844	-0.317598	0.98631	0.412286	1.62414	-1.50525	1.04314	0.721899	3.8909	19.9142	0.979814	-0.253847	2.88209	3.53129	1.09101	0.358652	0.576406	4.27541	22.4759	0.136103	1.74121	0.0652169	1.21383	-0.505661	0.327769	8.49595	2.15844	0.677974	1.02032	0.170836	0.659735	1.1143	0.0838495	0.824619	-1.03157	-0.556624	2.13379	1.73333
	CAGL0B04697g		YCL001W	RER1	Protein involved in retention of membrane proteins; including Sec12p, in the ER; localized to Golgi; functions as a retrieval receptor in returning membrane proteins to the ER	0			3.12392	3.18445	-0.394794	5.13454	-1.55324	0.212119	0.198515	2.34154	1.38304	0.758825	-0.292057	11.7605	22.7261	-0.174924	-1.94919	10.084	2.63618	-1.09525	-0.488733	0.881847	3.91286	25.8383	-0.518679	1.96139	11.3396	24.7244	-0.355611	3.28959	14.9653	3.6831	1.45214	2.91532	4.64429	1.2405	1.52476	6.50017	-0.108485	0.254661	0.172423	1.48699	1.94322
	CAGL0E02805g		YBL008W	HIR1	Subunit of the HIR complex; HIR is a nucleosome assembly complex involved in regulation of histone gene transcription; contributes to nucleosome formation, heterochromatic gene silencing, and formation of functional kinetochores	-0.420185			0.44643	1.18727	0.512419	-1.07814	-2.83657	-0.671675	0.685378	1.64698	-3.47084	1.38464	-1.12176	4.78576	18.9825	-0.123874	-1.19715	3.49645	1.92884	-0.136061	1.64092	-0.192829	-1.44395	-3.39045	1.1093	0.460132	1.33754	1.54631	0.667371	1.27526	4.52894	0.405437	0.242657	0.101064	3.27448	-0.260798	0.174357	0.283735	0.913428	-0.164473	-0.144497	0.834254	-0.975404
	CAGL0F09097g	SKN7	YHR206W	SKN7	Nuclear response regulator and transcription factor; physically interacts with the Tup1-Cyc8 complex and recruits Tup1p to its targets; part of a branched two-component signaling system; required for optimal induction of heat-shock genes in response to oxidative stress; involved in osmoregulation; relocalizes to the cytosol in response to hypoxia; SKN7 has a paralog, HMS2, that arose from the who…	0			-0.265127	0.754142	0.742362	-0.167468	-0.918506	0.623651	-0.130881	-0.190315	-1.26129	1.13646	0.717585	8.3481	18.1395	1.40071	-0.185266	2.09005	1.56585	0.772669	1.37748	0.744144	4.0702	10.5019	-0.109176	0.182395	3.59593	6.58672	0.479328	1.25896	1.1347	0.651398	-0.0935848	0.899881	3.40435	0.69334	-0.113683	2.26264	-0.513315	-0.283247	-0.471993	-0.759446	-1.46555
	CAGL0I09878g		YOR317W	FAA1	Long chain fatty acyl-CoA synthetase; activates imported fatty acids with a preference for C12:0-C16:0 chain lengths; functions in long chain fatty acid import; accounts for most acyl-CoA synthetase activity; localized to lipid particles; involved in sphingolipid-to-glycerolipid metabolism; forms ER foci upon DNA replication stress; FAA1 has a paralog, FAA4, that arose from the whole genome dupli…	-0.833807			-0.745317	-1.75764	0.270807	0.796991	2.51563	-3.06185	-1.02014	-0.479613	-0.941024	0.0539504	0.475292	6.50856	18.9019	-2.53292	-0.495285	1.91749	-0.0184635	-1.1581	0.43153	0.621421	4.35298	30.2555	-0.215641	-1.75596	0.942905	0.534079	0.105649	-0.544794	-3.70408	-1.67347	-0.656748	-0.387518	-0.368102	-0.107916	-0.825885	-0.134915	-2.61886	0.0511736	-0.791276	-1.42183	-0.8239
	CAGL0I10472g		YGR132C	PHB1	Subunit of the prohibitin complex (Phb1p-Phb2p); prohibitin is a 1.2 MDa ring-shaped inner mitochondrial membrane chaperone that stabilizes newly synthesized proteins; determinant of replicative life span; involved in mitochondrial segregation; prohibitin deficiency induces a mitochondrial unfolded protein response (mtUPR)	0			-1.82851	0.157728	-0.0663285	1.39303	7.53539	-0.973091	-0.181853	-0.165244	-1.82023	-0.104863	-0.729414	3.11378	23.7469	-0.621729	-0.400338	-0.466102	0.625636	-0.390089	-0.213833	-0.269228	1.94188	24.1756	0.0856717	-0.173696	3.45285	8.46857	0.00920796	0.583601	1.2845	0.362321	-0.359501	-0.627779	5.11669	1.07775	0.503011	-0.458416	8.70858	0.143867	-0.506341	-1.05202	-0.721998
	CAGL0L01485g		YML048W	GSF2	Endoplasmic reticulum (ER) localized integral membrane protein; may promote secretion of certain hexose transporters, including Gal2p; involved in glucose-dependent repression	0			1.66256	1.83751	-0.192565	4.65394	-0.524264	0.865499	-0.632836	2.58943	0.741958	1.25841	1.0353	5.83866	20.7342	1.02486	0.23973	4.27323	2.18874	1.63678	0.31445	1.02027	5.44928	22.8162	0.0246223	1.93689	1.94003	4.39759	0.0507821	0.608111	0.16736	1.15626	0.567769	0.265001	-0.967284	0.377262	1.814	-0.103116	0.493038	0.530039	0.353668	-0.0492737	-0.530321
	CAGL0G00286g	GAS1		GAS1-B	0	0			-0.97802	1.98316	-0.0733454	4.08582	-2.93311	-0.740141	-0.163183	1.30572	-1.5787	1.01391	0.00181932	7.67691	19.4932	-0.941998	0.875034	20.9999	0.463997	0.62411	-0.819757	1.92175	12.1225	23.5867	1.72227	8.91311	22.3966	47.528	0.340267	7.36707	62.3718	43.6299	8.27319	17.7539	7.61905	1.15164	5.31523	20.4599	-1.80698	0.196083	5.75346	25.5223	63.3401
	CAGL0M00286g	HIR3	YJR140C	HIR3	Subunit of the HIR complex; a nucleosome assembly complex involved in regulation of histone gene transcription; involved in position-dependent gene silencing and nucleosome reassembly; ortholog of human CABIN1 protein	0			0.650276	2.70552	0.349874	-1.46605	-1.63047	0.160625	0.437536	0.228126	-1.38819	1.08868	0.953213	4.91099	16.285	0.581642	-1.9227	0.146422	1.31392	0.453462	-0.705227	-1.12044	-0.313954	-2.11592	-0.0381037	-0.18242	2.05999	1.26111	-1.17031	-0.0828501	2.05693	0.262476	0.494671	0.102046	3.10678	1.54505	0.807574	-0.798289	0.269869	-0.591348	0.579087	0.159434	-0.659705
	CAGL0E02167g		YOL111C	MDY2	Protein involved in inserting tail-anchored proteins into ER membranes; forms a complex with Get4p; required for efficient mating; involved in shmoo formation and nuclear migration in the pre-zygote; associates with ribosomes	0			-1.63325	1.00487	0.374319	2.26303	-1.88377	0.435729	0.0321119	1.65247	0.360052	0.343094	-0.965224	3.34121	16.5411	1.0869	0.467651	2.11895	1.05861	2.29815	-0.371216	-1.16929	2.25521	12.0107	1.42445	2.15105	3.34501	3.81035	-0.114744	0.674477	2.76914	-0.647963	1.45271	0.944351	1.897	1.26353	2.31264	0.144706	-0.76318	0.638152	0.820333	1.41408	-0.60148
	CAGL0B04719g		YCL002C		Putative protein of unknown function; YCL002C is not an essential gene	0			0.739287	2.34179	0.89965	11.8163	2.97773	-0.554718	0.277405	5.88845	-1.31367	0.277832	-0.366875	11.2467	25.9289	3.52002	-0.241565	17.3762	-1.51006	-2.64986	0.198574	2.20125	10.6153	33.2944	1.10585	5.93861	9.17066	21.2242	0.638324	4.93173	12.2341	1.42033	2.04359	1.95832	3.89714	0.486257	5.64977	3.55637	-0.961446	0.453786	1.43327	3.28417	3.31753
	CAGL0A01089g		YPL272C	PBI1	Putative protein of unknown function; gene expression induced in response to ketoconazole; YPL272C is not an essential gene	0			27.5742	-0.382172	0.287234	4.98823	5.83208	-0.504091	-0.719805	1.42446	5.79242	0.997622	0.192989	4.74238	19.9105	0.641753	0.326265	3.0777	-0.135884	-0.371101	0.480533	0.293058	1.52377	7.20614	-1.11448	1.1371	2.96515	13.3444	-0.0967665	0.787943	1.78972	-0.111454	0.823015	0.695595	4.67621	3.26267	3.13928	3.64584	4.2213	0.444568	-1.16766	-0.525873	-0.248923
	CAGL0E02739g		YOR007C	SGT2	Glutamine-rich cytoplasmic cochaperone; serves as a scaffold bringing together Get4, Get5p, and other TRC complex members that are required to mediate posttranslational insertion of tail-anchored proteins into the ER membrane; interacts with the prion domain of Sup35p; amyloid sensor; plays a role in targeting chaperones to prion aggregates; has similarity to human cochaperone SGT; forms cytoplas…	0			0.0501545	0.730757	0.271409	4.23105	-0.628006	0.642603	0.1208	2.29111	-1.77631	1.6075	0.311292	4.11262	18.1127	-0.16204	1.40581	6.62666	-0.322663	1.61223	-0.12601	-2.19857	3.34419	11.2287	0.514626	1.65718	3.43279	5.36742	1.52587	2.50054	8.62203	3.41279	2.18626	1.37237	2.55372	-0.0412288	2.04619	0.799123	-2.09349	0.753414	1.84245	1.21224	-1.18565
	CAGL0H05423g		YPL077C		Putative protein of unknown function; regulates PIS1 expression; mutant displays spore wall assembly defect in ether sensitivity screen; YPL077C is not an essential gene; YPL077C has a paralog, YBR197C, that arose from the whole genome duplication	0			0.759996	-1.72507	-0.647785	4.33114	-1.63047	0.160625	1.30844	3.0421	1.10511	1.07326	-0.275359	-1.37356	17.8183	1.3449	-1.7926	9.39085	11.083	0.15214	-1.02789	-0.0691739	5.29963	47.4227	0.0550542	1.06393	-0.477568	-0.819849	-0.600212	1.81957	15.3519	2.63556	0.796139	1.1637	-0.737552	-1.03633	-0.11877	-0.756032	0.0872424	-0.365284	0.219544	2.34411	2.71632
	CAGL0K09944g	PDE2	YOR360C	PDE2	High-affinity cyclic AMP phosphodiesterase; component of the cAMP-dependent protein kinase signaling system, protects the cell from extracellular cAMP, contains readthrough motif surrounding termination codon	0			1.1614	-2.80623	0.0157132	-0.448814	-0.561807	0.843059	-0.00240384	0.43763	0.252957	1.44618	0.595095	2.23448	14.6936	-0.658212	-1.47341	0.448297	0.997233	0.0613481	-0.0588082	-0.135479	2.78852	-0.36242	-1.77799	2.01854	1.95757	6.36198	0.176872	-0.215244	-0.459444	0.295275	-0.234757	0.513968	3.47615	-1.06181	-0.236328	-1.28613	-0.990648	-1.00113	-0.353365	-0.333306	-0.123979
	CAGL0M10505g		YDL002C	NHP10	Protein related to mammalian high mobility group proteins; preferentially binds DNA ends, protecting them from exonucleatic cleavage; likely component of the chromatin-remodeling complex INO80 complex; proposed to be involved in DNA repair	0			-1.32569	1.7012	0.38784	0.946003	-1.41216	-1.34467	1.21249	1.35481	-0.326968	0.771338	-1.05507	3.8646	14.5808	-2.79842	0.605575	8.00459	-0.341983	-0.194344	0.208332	3.02483	8.02086	28.8393	0.658732	0.828753	-0.506948	-1.81344	-0.116485	-0.0192484	-0.158491	-2.42737	0.635078	0.585932	1.2756	-0.431601	0.738373	2.23339	-1.6412	-0.460818	-0.44471	2.09442	1.31703
	CAGL0F03729g		YMR214W	SCJ1	One of several homologs of bacterial chaperone DnaJ; located in the ER lumen where it cooperates with Kar2p to mediate maturation of proteins	0			0.290006	2.0614	-0.265547	1.80877	-0.524264	0.865499	-0.309342	1.7672	-1.34709	1.10434	-0.50116	5.36632	14.4382	-0.862087	1.16465	7.2722	1.12218	0.215072	0.101962	0.140561	8.57639	37.6855	0.581616	2.7465	6.52914	25.3003	0.455875	2.58789	11.1534	2.36689	1.07412	2.41004	4.3412	0.736691	3.09798	3.30381	-0.858634	-0.135967	0.645444	2.72415	5.45387
	CAGL0B04587g		YNL108C		Putative protein of unknown function; similar to prokaryotic phosphotransfer enzymes; null mutant shows alterations in glucose metabolism; GFP-fusion protein localizes to the cytoplasm and nucleus; YNL108C has a paralog, TFC7, that arose from the whole genome duplication	-0.566369			-1.83977	-0.939018	0.798893	1.29273	-0.140932	1.10822	-0.0335614	0.822266	-0.244022	0.134242	-0.530325	1.56947	13.6789	2.51746	0.728485	3.92441	-1.76953	0.271967	0.440913	1.10419	0.526991	0.159387	1.21038	-0.39996	-0.0559446	-0.225012	0.0716685	0.433939	2.56358	-1.93511	-0.0132763	-0.076785	0.690009	-0.202803	0.754966	-0.798218	-3.91402	-0.428299	0.185571	0.261914	-0.385538
	CAGL0M11946g		YAL042W	ERV46	Protein localized to COPII-coated vesicles; forms a complex with Erv41p; involved in the membrane fusion stage of transport	0			-1.41772	0.377732	0.223464	3.83603	5.94555	0.148033	0.157955	4.19319	0.267574	0.343094	0.467399	5.6112	18.2678	0.362013	2.10771	5.44934	1.60059	0.817388	-0.348802	-0.120447	5.94787	36.3675	0.659949	1.1557	1.15329	2.27987	-0.262372	0.849038	3.78304	1.04176	0.567893	0.444496	-0.156558	-0.862869	0.010992	0.71015	0.151609	-0.195251	0.171248	-0.081023	-1.07508
	CAGL0J07282g		YOR371C	GPB1	Multistep regulator of cAMP-PKA signaling; inhibits PKA downstream of Gpa2p and Cyr1p, thereby increasing cAMP dependency; promotes ubiquitin-dependent proteolysis of Ira2p; regulated by G-alpha protein Gpa2p; GPB1 has a paralog, GPB2, that arose from the whole genome duplication	0			0.217743	-1.18916	-0.489126	-0.0420509	0.56751	-0.333523	0.964078	0.783183	-1.683	0.971583	-0.490733	1.75553	12.8804	-2.03076	1.58211	-1.49003	1.25108	1.71366	-0.130125	0.791962	1.01466	1.57227	0.0964574	-0.622572	3.90295	5.42316	0.0242187	-1.71593	-1.14322	-0.756772	-0.419217	0.162899	2.0263	-0.604331	-0.999393	-1.74887	-0.638033	0.162027	-0.503306	0.0226161	-0.689347
	CAGL0F05159g		YDR485C	VPS72	Htz1p-binding component of the SWR1 complex; exchanges histone variant H2AZ (Htz1p) for chromatin-bound histone H2A; may function as a lock that prevents removal of H2AZ from nucleosomes; required for vacuolar protein sorting	0			-0.221515	1.30447	0.824855	1.17071	-1.2538	0.409076	-0.0852896	1.05266	-2.30305	0.703068	0.259788	4.57186	12.9818	0.80982	0.345229	0.967394	2.10954	1.51222	-1.38413	-1.67386	-1.79952	1.00477	0.346968	-0.455867	1.38015	2.42584	-0.142996	0.102275	0.0331066	0.811793	-0.00643	0.037623	1.57969	0.444931	-1.08622	2.31715	0.453739	-0.669417	-0.460134	0.643058	-0.404217
	CAGL0K01749g		YDL019C	OSH2	Member of an oxysterol-binding protein family with seven members; in S. cerevisiae, family members have overlapping, redundant functions in sterol metabolism and collectively perform a function essential for viability; OSH2 has a paralog, SWH1, that arose from the whole genome duplication	0			-1.02846	1.90451	-0.0380397	4.16119	1.62621	-0.467671	0.354046	4.35068	-0.949104	-1.0264	-0.101746	2.48061	15.9349	1.1574	0.68856	2.24749	1.8725	1.17611	0.266187	1.9353	6.80852	49.8944	1.26468	1.91352	0.52143	1.13025	-0.194601	0.106596	2.32695	0.881052	2.20681	0.945953	1.29916	0.867424	1.0896	-0.399776	2.68834	0.436581	-0.535098	0.141157	0.652636
	CAGL0H06391g		YAL011W	SWC3	Protein of unknown function; component of the SWR1 complex, which exchanges histone variant H2AZ (Htz1p) for chromatin-bound histone H2A; required for formation of nuclear-associated array of smooth endoplasmic reticulum known as karmellae	0			0.4166	0.618338	-0.143175	0.295607	-1.00238	0.570643	-0.468749	1.03202	-1.683	0.971583	0.244407	4.10832	12.5617	0.892809	0.0245144	3.12351	2.00941	1.3659	-1.58386	-1.56572	-1.39359	1.05198	-0.400017	-1.05503	2.29986	1.46694	-0.210072	-0.028682	1.5697	0.787511	0.155964	0.486165	2.52537	-0.0992954	3.0481	1.43018	1.06941	0.0214957	-0.574144	-0.458274	-0.761607
	CAGL0I05962g		YJL146W	IDS2	Protein involved in modulation of Ime2p activity during meiosis; appears to act indirectly to promote Ime2p-mediated late meiotic functions; found in growing cells and degraded during sporulation	-0.2522			0.160345	-2.75674	0.466276	-2.53807	-2.66903	-0.791813	-0.489813	-0.395552	-1.7697	0.841589	0.400809	4.54362	12.1993	-1.20702	0.611578	-1.21496	0.353149	-2.03453	0.837569	1.80159	2.47198	10.9419	0.245337	1.20905	2.26022	3.42044	-0.408068	-1.43657	-2.88163	-0.789008	-0.430031	-0.193499	2.99641	1.0003	-1.11014	0.250203	-0.914637	-0.137856	-0.740647	0.423517	0.0976354
	CAGL0E03289g		YGR162W	TIF4631	Translation initiation factor eIF4G; subunit of the mRNA cap-binding protein complex (eIF4F) that also contains eIF4E (Cdc33p); interacts with Pab1p and with eIF4A (Tif1p); also has a role in biogenesis of the large ribosomal subunit; TIF4631 has a paralog, TIF4632, that arose from the whole genome duplication	0			0.0743381	0.389617	0.30122	3.12482	-0.668442	0.778591	1.17002	1.88452	1.363	1.46057	0.375988	2.77283	14.3409	0.979814	0.737639	0.739416	2.2655	1.77786	0.359599	-0.259234	1.27888	1.51433	-0.756883	-1.25092	0.718271	6.61886	0.880011	1.52388	3.3925	2.41994	0.268564	0.620901	2.76465	0.757254	-1.57978	0.930403	1.01083	-0.418253	0.644168	0.54445	0.770406
	CAGL0K08822g		YMR010W		Putative protein of unknown function; green fluorescent protein (GFP)-fusion protein localizes to the cytoplasm; YMR010W is not an essential gene; YMR010W mRNA is transcribed with ADI1	0			0.719297	1.06539	0.25448	2.74757	-1.70469	0.110895	-0.106513	2.18108	0.0312163	0.511188	0.165698	3.44511	13.8753	-0.710514	-0.333508	4.74015	1.4825	0.666143	-1.02023	0.580394	0.944172	0.504442	0.237475	2.32593	2.5863	9.41084	-1.74676	0.508979	10.194	0.740056	1.17925	0.256092	-0.536663	-0.811127	-1.45275	-0.897763	-0.587692	0.218883	1.83578	2.87123	3.67596
	CAGL0F07799g		YMR171C	EAR1	Specificity factor required for Rsp5p-dependent ubiquitination; also required for sorting of specific cargo proteins at the multivesicular body; mRNA is targeted to the bud via the mRNA transport system involving She2p	0			-1.97181	0.0931708	0.349747	1.45623	-0.712206	0.487226	0.585111	2.25329	-1.78118	0.930913	0.470573	4.39008	13.1764	1.56578	-0.624547	0.670607	0.816728	-1.49266	-0.876567	0.509131	1.31676	18.978	0.872731	-0.245988	2.89135	6.97556	0.109872	-0.721143	0.38763	-1.01098	-0.896356	-0.875221	-1.12611	-0.0190962	-1.98671	-0.761778	1.25863	0.925545	-0.205095	-0.42886	-1.03209
	CAGL0G09020g		YPL203W	TPK2	cAMP-dependent protein kinase catalytic subunit; promotes vegetative growth in response to nutrients via the Ras-cAMP signaling pathway; partially redundant with Tpk1p and Tpk3p; localizes to P-bodies during stationary phase; relocalizes to the cytosol in response to hypoxia	0			3.38276	0.131582	-0.173267	-2.08765	-1.6864	0.12317	0.600868	0.5723	-1.5787	1.01391	0.154803	3.15209	11.7741	-0.00494814	0.68856	-0.381566	1.8725	1.17611	-0.364345	0.936139	-1.84808	7.3423	0.305285	0.521776	2.36591	5.3357	-0.919983	0.60791	-1.07589	0.787511	0.313633	0.248822	3.04371	-2.43861	-1.97729	-0.829592	-0.910189	-0.500476	-0.513405	-0.483136	-1.22429
	CAGL0A04785g	RTG2	YGL252C	RTG2	Sensor of mitochondrial dysfunction; regulates the subcellular location of Rtg1p and Rtg3p, transcriptional activators of the retrograde (RTG) and TOR pathways; Rtg2p is inhibited by the phosphorylated form of Mks1p	0			0.271349	-0.0816769	0.144819	2.1563	-1.08198	0.519908	0.816342	0.318208	0.0973981	1.04314	-0.0972188	-0.16077	12.9057	0.363244	-0.809101	4.76495	1.91649	1.23615	-1.43656	0.095167	2.4008	9.07907	-0.0800748	-0.375257	-0.817639	1.45878	2.02529	0.363178	1.65979	1.15626	0.125957	-0.663472	1.52351	0.775763	0.544637	-2.03195	0.068044	0.0697764	1.3024	0.40912	-0.031595
	CAGL0I00968g		YOR038C	HIR2	Subunit of HIR nucleosome assembly complex; involved in regulation of histone gene transcription; recruits Swi-Snf complexes to histone gene promoters; promotes heterochromatic gene silencing with Asf1p; relocalizes to the cytosol in response to hypoxia	0			0.357855	0.718221	-0.325541	-1.0861	-1.08198	0.519908	0.720772	1.24331	0.352497	1.37607	0.184663	3.32902	12.1061	0.789665	-0.0291469	1.35925	2.13566	1.55212	-0.99397	-1.46013	-2.02694	-1.20634	0.182093	-0.0392567	1.36994	0.862947	0.54222	0.344352	-0.191711	1.12259	-0.0917845	-0.322464	1.70459	0.721055	0.769634	0.293877	0.513049	-0.379853	-0.846914	0.179517	-0.586122
	CAGL0H02123g		YHR086W	NAM8	RNA binding protein, component of the U1 snRNP protein; mutants are defective in meiotic recombination and in formation of viable spores, involved in the formation of DSBs through meiosis-specific splicing of REC107 pre-mRNA; Nam8p regulon embraces the meiotic pre-mRNAs of REC107, HFM1, AMA1 SPO22 and PCH2; the putative RNA binding domains RRM2 and RRM3 are required for Nam8p meiotic function	0			-0.380064	-1.66825	0.317871	1.01247	-0.434901	0.148033	0.805394	0.169224	-0.847976	0.944296	-0.648637	0.848471	11.3629	-0.16226	-0.580027	0.352158	2.00941	1.3659	-0.76022	0.161503	-0.894709	4.5627	-0.550774	-1.08886	2.16306	4.14581	0.266125	0.778585	1.57366	0.887922	-0.17649	0.0589161	3.14528	-0.348826	0.229868	0.218486	-0.0940821	-2.05388	-1.39344	-0.352164	0.551151
	CAGL0K02673g	STE20	YHL007C	STE20	Cdc42p-activated signal transducing kinase; involved in pheromone response, pseudohyphal/invasive growth, vacuole inheritance, down-regulation of sterol uptake; GBB motif binds Ste4p; member of the PAK (p21-activated kinase) family	-0.391454			0.0589673	-1.46692	-0.189457	-3.14336	-2.38227	-0.676022	-1.40423	-2.96876	-2.95366	-0.123794	-0.708036	5.7467	10.145	-2.66692	-0.667061	2.37263	-1.64589	1.1466	0.744407	1.25961	4.3599	3.24417	-0.235698	0.0130592	3.84347	7.22464	-0.0921029	-1.95572	5.16782	-0.635569	0.459926	1.22386	3.95332	0.00324941	-0.272864	1.09557	-2.79011	1.09999	0.833949	2.90718	0.577954
	CAGL0H04323g		YJR125C	ENT3	Protein containing an N-terminal epsin-like domain; involved in clathrin recruitment and traffic between the Golgi and endosomes; associates with the clathrin adaptor Gga2p	0			0.4192	-0.0214769	0.0220687	1.88692	0.124727	0.799632	-0.632192	0.625403	-2.07545	0.714016	0.787888	3.61619	12.0699	0.149086	0.32942	1.10333	2.03375	1.40072	0.393543	0.0617124	1.67826	4.89565	0.539732	2.9858	2.53267	9.94621	0.403137	1.87799	5.18796	1.02811	2.29677	1.8898	3.49422	1.16102	0.28584	1.24858	-0.260753	0.942544	2.22151	2.9896	3.85177
	CAGL0L11308g		YML067C	ERV41	Protein localized to COPII-coated vesicles; forms a complex with Erv46p; involved in the membrane fusion stage of transport; has homology to human ERGIC2 (PTX1) protein	0			0.593751	-2.01526	0.298162	2.24993	-0.173608	1.06733	0.0566802	2.69484	-1.07241	1.20419	-0.527387	2.56167	12.8184	1.75759	1.04396	2.62225	2.18874	1.63678	-0.422824	-0.723588	2.54003	23.1175	0.0712114	0.721972	0.718922	0.773098	0.144713	-0.262699	1.26017	0.914511	0.402445	0.157447	0.38352	2.11654	0.43016	0.241232	0.901217	-0.848447	-0.240164	0.00560138	-0.553085
	CAGL0K04345g		YGR054W		Eukaryotic initiation factor (eIF) 2A; associates specifically with both 40S subunits and 80 S ribosomes, and interacts genetically with both eIF5b and eIF4E; homologous to mammalian eIF2A	0			0.450344	-0.409854	-0.368129	0.768035	-0.72901	-0.6794	-0.74782	-1.25533	-1.18194	0.0336918	0.534389	3.8255	10.8807	1.2677	2.27194	1.64756	1.80928	1.09101	-0.10484	-1.1861	-2.16002	6.76698	-0.535121	-2.04174	0.47091	0.065546	-0.00267667	-2.08484	-2.33462	0.647524	-0.727577	0.347525	1.49421	1.33263	-0.753678	0.745005	-0.326581	-0.353523	-1.4	-0.824792	-0.194367
	CAGL0H03861g		YNL004W	HRB1	Poly(A+) RNA-binding protein; involved in the export of mRNAs from the nucleus to the cytoplasm; similar to Npl3p; HRB1 has a paralog, GBP2, that arose from the whole genome duplication	0			-0.683343	1.24648	0.469602	1.96909	1.66662	0.503458	0.390577	1.02047	-1.61421	0.999607	-1.45707	0.909536	11.8342	0.460356	-1.24437	0.919045	2.18874	1.63678	0.0623035	0.0726927	0.0023577	1.57198	0.864204	-0.471538	4.77872	12.1157	0.412173	1.09187	2.45672	1.15626	0.22109	0.683708	3.48759	0.0891071	0.572345	1.01085	1.6281	-0.36527	0.323646	-1.13199	0.021482
	CAGL0K06303g		YDR457W	TOM1	E3 ubiquitin ligase of the hect-domain class; has a role in mRNA export from the nucleus and may regulate transcriptional coactivators; involved in degradation of excess histones; interacts with Dia2p and is required for Dia2p degradation; required to target Cdc6p for ubiquitin-mediated destruction during G1 phase	0			0.497438	2.68039	-0.407662	1.06894	3.12764	1.25539	0.535122	0.124025	-1.07032	1.67328	-1.26669	1.60658	12.8718	-0.274015	-0.861582	-0.0698605	1.63622	0.863455	-0.156172	0.977064	4.36037	13.7415	-1.06258	-1.93903	-1.49777	0.357759	-0.102011	-1.40666	-1.0767	2.11039	-0.0283342	-0.536298	1.15275	-1.2853	-1.22094	-1.87636	3.14054	0.177672	-0.879791	-0.696332	-0.760519
	CAGL0M01188g		YDR334W	SWR1	Swi2/Snf2-related ATPase; structural component of the SWR1 complex, which exchanges histone variant H2AZ (Htz1p) for chromatin-bound histone H2A; relocalizes to the cytosol in response to hypoxia	0			3.25599	0.98778	0.0925706	0.645263	-0.889489	0.641875	0.632473	0.921733	0.321478	1.05809	0.856696	4.50134	10.3133	1.23335	-1.49875	-1.35853	2.05856	1.43664	0.0623035	0.91831	0.0023577	1.57198	0.437396	0.293908	1.55316	1.54896	-0.290636	-0.135345	-0.719427	1.19117	0.371851	0.77544	1.02554	0.086904	1.05507	0.0091839	0.92776	-0.207766	-0.0450489	0.0465922	0.201475
	CAGL0F01903g		YLR052W	IES3	Subunit of the INO80 chromatin remodeling complex	0			-1.20189	1.56388	0.23476	0.0161233	-0.657446	-0.952958	1.2912	1.30686	-0.0233792	1.35779	-0.264391	1.54801	10.4343	1.4834	0.273693	4.22433	1.37312	0.527773	-1.21208	1.04763	3.9616	9.96559	0.763574	1.70424	-0.120082	-0.915444	-1.00471	0.297084	-0.728576	0.916917	0.543302	0.430824	0.118137	0.768995	1.31346	4.03745	-0.548934	-0.161907	1.32377	1.19869	1.45466
	CAGL0B03531g		YCR015C		Putative protein of unknown function; YCR015C is not an essential gene	-0.693365			-2.7623	0.0258984	-0.0296012	-1.73713	-1.90061	-3.58091	0.266411	0.11629	-1.14977	-1.4592	-0.241668	3.85339	9.12479	-0.429445	1.52689	-0.957978	0.621278	-1.44916	-1.15177	-0.0931412	-0.601194	9.38379	1.31408	-1.55561	1.67266	1.68546	-1.10049	-1.17115	-2.33014	-1.84151	-0.42231	0.157193	2.3414	-0.178508	-1.03669	-0.506735	-4.40001	0.489015	0.663231	1.28738	-0.413486
	CAGL0H08195g		YOR027W	STI1	Hsp90 cochaperone; interacts with the Ssa group of the cytosolic Hsp70 chaperones and activates Ssa1p ATPase activity; interacts with Hsp90 chaperones and inhibits their ATPase activity; homolog of mammalian Hop	-0.495982			-1.13188	-0.186706	-1.2512	-3.46828	5.70295	-2.32462	0.23142	-1.84913	-5.73355	0.00693548	-0.257074	5.75213	14.4457	0.0499166	0.961487	3.48536	-3.17898	-0.075105	-0.522775	-2.25962	-10.6531	-4.54006	0.0923954	-1.48872	1.963	3.80709	-0.397112	0.49383	-0.532832	0.214991	-0.790464	0.399516	6.21532	1.43683	1.38199	0.563729	-0.947965	1.30021	2.05656	0.907359	-1.11237
	CAGL0L06490g		YGR231C	PHB2	Subunit of the prohibitin complex (Phb1p-Phb2p); prohibitin is a 1.2 MDa ring-shaped inner mitochondrial membrane chaperone that stabilizes newly synthesized proteins; determinant of replicative life span; involved in mitochondrial segregation; prohibitin deficiency induces a mitochondrial unfolded protein response (mtUPR)	0			-0.829952	0.323832	0.0464954	1.13191	4.99058	0.265553	0.60671	0.307527	-1.67647	0.736212	-0.987235	1.98558	13.7285	-0.136736	-1.32587	0.157047	1.85108	1.14712	0.675092	1.28081	1.1829	6.27879	-0.0274029	-0.128429	2.18399	5.65551	0.453317	0.197359	0.330551	0.695098	-0.492881	-0.7357	1.64013	-0.089043	-0.0178526	-0.0625569	2.28128	-0.965273	0.568725	0.276127	-0.614122
	CAGL0F08569g		YLR321C	SFH1	Component of the RSC chromatin remodeling complex; essential gene required for cell cycle progression and maintenance of proper ploidy; phosphorylated in the G1 phase of the cell cycle; Snf5p paralog	0			-1.02259	-0.657283	-0.560154	-0.0839131	0.5572	0.409076	0.791062	0.996801	-1.5787	1.01391	-0.298922	-0.426799	9.60632	0.163622	0.80785	3.74724	2.16211	1.59359	-1.69242	-1.36219	-1.05685	1.00477	-0.0663628	-0.0333955	-0.246481	2.40567	0.319104	0.203233	-0.177959	0.490099	0.0765349	-0.678977	1.57018	1.2987	0.910519	-0.0891586	0.323014	-1.51578	-0.191398	0.319808	-1.31769
	CAGL0L11286g		YML066C	SMA2	Meiosis-specific prospore membrane protein; required to produce bending force necessary for proper assembly of the prospore membrane during sporulation	0			-0.000474184	0.755073	1.29879	2.04176	-0.00726712	1.1569	0.376902	1.38599	2.85082	0.878986	-0.14813	3.83297	11.2917	1.21964	0.399245	1.61096	2.27146	1.91271	0.895362	1.01776	2.97364	1.27807	-0.134029	1.32121	1.71609	1.83041	-0.969985	-0.308591	0.0875137	1.26508	0.507915	0.645426	0.871309	1.18928	0.75963	2.00812	0.473271	-1.45167	-0.876105	-0.32387	-0.838531
	CAGL0L11770g		YER164W	CHD1	Chromatin remodeler that regulates various aspects of transcription; acts in in conjunction with Isw1b to regulate chromatin structure and maintain chromatin integrity during transcription elongation by RNAP II by preventing trans-histone exchange over coding regions; contains a chromo domain, a helicase domain and a DNA-binding domain; component of both the SAGA and SLIK complexes	0			0.169603	0.948811	-0.45693	1.27109	-2.09999	-0.157653	0.913272	2.06146	-1.5424	1.02842	-0.193308	5.87223	10.2721	-0.484101	-1.32391	0.205426	1.67279	0.910988	1.06029	1.00468	2.55344	-1.97943	0.596368	0.857838	5.95567	10.5576	-0.947228	0.317513	4.31327	0.416148	0.214859	0.570895	3.69598	2.17283	2.20394	3.39327	4.04335	0.138667	0.678029	-0.871564	-1.22482
	CAGL0A00253g		YGL020C	GET1	Subunit of the GET complex; involved in insertion of proteins into the ER membrane; required for the retrieval of HDEL proteins from the Golgi to the ER in an ERD2 dependent fashion and for normal mitochondrial morphology and inheritance	-0.475458			-3.83572	-2.84745	0.441347	0.655424	-0.173608	1.06733	-0.381759	1.3706	-1.5787	1.01391	-0.292057	2.15826	9.31972	0.682676	-0.99463	4.38899	0.518752	-0.518635	-0.792905	-2.11602	-0.210192	0.318506	0.890118	4.87412	4.02289	9.54146	0.461955	3.02387	14.2701	3.48263	3.90727	3.61571	1.57592	2.75266	3.47135	0.779175	0.119154	-0.977698	0.479638	3.10878	0.845985
	CAGL0K12562g	RIM15	YFL033C	RIM15	Protein kinase involved in cell proliferation in response to nutrients; glucose-repressible protein kinase; involved in signal transduction during cell proliferation in response to nutrients, specifically the establishment of stationary phase; identified as a regulator of IME2; substrate of Pho80p-Pho85p kinase	-0.194486			-4.86215	-7.97993	0.61881	0.500148	-1.10337	0.0392841	-0.347414	-0.766518	-0.597962	0.483278	-0.571265	2.01406	8.49768	0.72387	-0.444562	-2.69474	-1.46128	-1.53935	0.171615	1.01055	-0.362202	13.5123	-0.189383	-0.61341	0.479334	-0.299854	-2.03094	-4.23817	-4.0822	-2.91103	-1.00311	-0.7628	2.57848	0.00618406	-1.40969	-2.73482	-2.24568	0.413765	-0.38427	1.07854	-1.18176
	CAGL0K08976g		YOR256C	TRE2	Transferrin receptor-like protein; functions with Tre1p to regulate ubiquitylation and vacuolar degradation of the metal transporter Smf1p; inviability of null mutant in systematic studies is due to proximity to CDC31; TRE2 has a paralog, TRE1, that arose from the whole genome duplication	0			0.335372	-0.688329	0.804108	1.08493	-2.03913	-0.115935	-0.470502	0.234136	-2.44241	0.639333	0.904619	3.09435	8.93314	1.2044	0.374648	2.86033	2.18874	1.63678	1.929	1.03061	2.85664	11.7941	1.20014	0.783737	-0.00483831	-0.93224	0.98413	0.0514859	0.452179	0.941774	0.11523	0.135747	-0.240126	0.670891	1.22402	-0.434825	0.0249504	0.976406	0.000821348	0.0289931	-0.420389
	CAGL0L00869g		YIL042C	PKP1	Mitochondrial protein kinase; involved in negative regulation of pyruvate dehydrogenase complex activity by phosphorylating the ser-133 residue of the Pda1p subunit; acts in concert with kinase Pkp2p and phosphatases Ptc5p and Ptc6p	0			-1.74648	0.482019	1.06121	-0.187714	0.38922	0.0611941	1.40816	0.608874	-2.14985	0.483278	-0.120095	1.5805	9.10144	-1.4459	-0.892018	-0.915578	0.57638	-0.449392	-0.508497	-0.405469	-1.32124	6.33175	-0.0425789	0.0750978	1.01017	3.35986	0.16611	-0.921229	-0.772628	-0.515259	-0.38003	-0.990807	0.579224	-1.51325	-1.38942	-1.51613	-0.0781484	1.09915	-0.713522	0.838534	-0.5523
	CAGL0D05544g		YLL013C	PUF3	Protein of the mitochondrial outer surface; links the Arp2/3 complex with the mitochore during anterograde mitochondrial movement; also binds to and promotes degradation of mRNAs for select nuclear-encoded mitochondrial proteins	-0.299156			0.413683	1.27324	-1.40563	-2.76067	1.23771	-2.17559	0.480124	-2.03113	-0.902687	-0.238472	0.245607	1.60303	8.86346	-1.20273	1.15172	-3.02437	-0.97018	-2.27165	0.831158	0.511598	-5.74673	-0.399095	-0.0435158	-0.331977	3.02357	6.66398	-0.0767826	-0.179207	-1.28679	-0.762317	0.113721	0.529095	4.68129	1.83287	0.567214	0.992406	0.201543	0.492577	-0.619213	0.103877	0.520703
	CAGL0L07304g	GET3	YDL100C	GET3	Guanine nucleotide exchange factor for Gpa1p; amplifies G protein signaling; subunit of the GET complex, which is involved in Golgi to ER trafficking and insertion of proteins into the ER membrane; has low-level ATPase activity; protein abundance increases in response to DNA replication stress	0			-0.375063	1.76804	0.686201	2.04955	0.272609	1.29421	0.275269	2.21051	-0.502259	1.37607	-0.0777221	-0.279132	9.82552	0.789665	-1.49389	0.149682	2.13566	1.55212	-1.26508	-0.581384	1.23481	5.49435	-0.1192	1.88051	2.93533	6.54504	0.913512	1.60159	1.71832	1.45015	1.79201	1.02204	0.915898	-0.293721	1.64143	0.0120269	0.617068	-0.450222	0.917185	1.97948	-0.270941
	CAGL0M01826g	ECM33	YBR078W	ECM33	GPI-anchored protein of unknown function; possible role in apical bud growth; GPI-anchoring on the plasma membrane crucial to function; phosphorylated in mitochondria; similar to Sps2p; ECM33 has a paralog, PST1, that arose from the whole genome duplication	0			-0.0159846	-3.15436	0.74764	2.38262	-1.82814	0.0276711	-0.0157148	0.0351156	-2.41983	0.649733	-0.399561	4.51216	9.78884	-0.399775	-0.812779	4.67741	2.3351	-0.546518	-0.356422	1.25473	3.94148	-0.984005	0.973062	5.37238	2.25384	5.57808	-0.651121	4.74793	20.5941	1.78384	3.95329	1.33614	2.88238	-2.08455	1.228	-0.12151	-2.16187	-0.403843	3.20251	4.76167	1.9609
	CAGL0B04609g		YNL107W	YAF9	Subunit of NuA4 histone H4 acetyltransferase and SWR1 complexes; may function to antagonize silencing near telomeres; interacts directly with Swc4p; has homology to human leukemogenic protein AF9; contains a YEATS domain	0			1.12718	-0.392706	1.03586	2.37265	-0.561807	0.843059	0.483818	2.9416	-0.285707	0.805392	0.39306	3.55757	10.335	1.24753	1.44064	3.07377	2.2957	1.87744	0.322472	0.343913	-0.813308	1.38272	-0.411444	0.330828	0.252251	-0.384494	0.603262	0.521973	2.20443	1.34459	-0.159401	-0.407492	0.249195	-0.123417	0.236948	1.84891	1.40526	-0.321225	-0.327835	-0.305672	-0.255448
	CAGL0K00979g		YGR199W	PMT6	Protein O-mannosyltransferase; transfers mannose from dolichyl phosphate-D-mannose to protein serine/threonine residues of secretory proteins; reaction is essential for cell wall rigidity; member of a family of mannosyltransferases	-0.54793		2001-dup	-2.30876	-1.12704					-0.444407	-0.0788943	-4.64411	-0.704422	-1.05719	2.15109	7.61736	-1.38773	-0.494524	2.68954	0.898232	-1.3963	0.0209147	1.03691	3.13645	3.87561	1.9693	1.72045	1.37187	2.22179	0.796929	3.35904	5.25026	0.835457	-0.0642261	0.250683	1.38342	1.30952	1.22547	0.0136235	-2.0025	0.0520935	1.13896	1.69471	1.32465
	CAGL0L05676g		YJL130C	URA2	Carbamoylphosphate synthetase-aspartate transcarbamylase; catalyzes the first two enzymatic steps in the de novo biosynthesis of pyrimidines; both activities are subject to feedback inhibition by UTP; CPSase is short for carbamoylphosphate synthetase and ATCase is short for aspartate transcarbamylase	-0.409507			6.52244	0.863978	0.255914	-1.78002	-3.74897	-1.63382	0.502455	-0.440258	-2.82836	0.673486	0.880632	0.881606	7.93164	-0.527654	0.144625	0.440265	-0.402086	-2.89934	-1.68798	-0.236978	-2.57706	-0.534428	2.36687	4.24513	5.3807	9.22604	0.928606	1.14951	12.2972	2.43766	-0.555952	-1.09659	1.46552	5.83342	7.89261	2.77551	12.8548	0.553812	1.98815	2.30671	1.23488
	CAGL0K04389g		YGR056W	RSC1	Component of the RSC chromatin remodeling complex; required for expression of mid-late sporulation-specific genes; contains two essential bromodomains, a bromo-adjacent homology (BAH) domain, and an AT hook; RSC1 has a paralog, RSC2, that arose from the whole genome duplication	0			0.123639	-0.738589	0.544883	0.0224823	-0.271614	1.01249	-0.294297	-0.219214	-1.4282	1.07326	0.0423513	1.44566	8.13428	0.914174	0.826106	1.97866	1.98552	1.33211	0.782347	0.101703	1.00329	1.51433	-0.650275	1.0672	1.16787	3.39001	0.581874	0.450297	0.68344	0.914511	-0.343751	-0.567552	-0.24173	1.44317	-0.494242	-1.67418	0.875196	-0.0496931	-0.120344	-0.440888	-0.532159
	CAGL0J04312g		YBL017C	PEP1	Type I transmembrane sorting receptor for multiple vacuolar hydrolases; cycles between the late-Golgi and prevacuolar endosome-like compartments	0			-2.03887	-0.653518	0.0289717	1.67394	-2.39419	-1.62906	0.473171	3.29578	-1.10183	-0.179424	-0.330699	5.70881	10.2504	-0.875297	0.302786	4.56839	-0.135884	-1.29664	0.45063	1.72463	4.78699	3.89241	1.69266	2.43085	3.61891	4.72796	0.0939731	2.53359	3.08966	2.0581	1.65631	0.932276	2.35664	-0.38355	1.18438	1.41221	-2.03076	0.209711	0.494119	0.80504	2.14848
	CAGL0M07722g		YMR012W	CLU1	Subunit of the eukaryotic translation initiation factor 3 (eIF3); component of unknown function; deletion causes defects in mitochondrial organization but not in growth or translation initiation; can rescue cytokinesis and mitochondrial organization defects of the Dictyostelium cluA- mutant	-0.208646			-0.923144	-2.28581	-0.00802433	-1.07311	-0.106247	-0.884427	0.011369	0.0527245	-1.76001	-0.197597	1.12732	1.07928	6.92038	0.572327	-0.267761	-0.40501	1.27092	0.399709	-0.68376	0.375262	0.625653	3.71805	0.789295	0.139853	1.74731	2.17755	-0.23284	0.311133	-0.823025	0.093502	-0.0397754	-0.366323	2.18252	0.177143	-1.99569	-3.26185	-0.272855	-0.338429	0.771963	0.614974	0.381191
	CAGL0M11396g		YLR096W	KIN2	Serine/threonine protein kinase involved in regulation of exocytosis; localizes to the cytoplasmic face of the plasma membrane; KIN2 has a paralog, KIN1, that arose from the whole genome duplication	-0.31262			-0.854176	-0.535131	-0.247078	2.01085	8.77272	-0.43255	-0.302527	1.96644	-2.34273	-0.135547	-0.218173	-0.259092	15.578	-2.09676	0.25244	1.18124	2.22064	0.800057	-1.44257	-0.590401	2.86486	36.5531	-0.558953	-0.719299	0.818249	6.36701	0.627061	1.18816	5.29509	1.80425	0.2402	-0.300986	2.4198	-2.70328	0.849886	-1.86743	-3.06362	-0.899854	0.461212	5.51055	4.64073
	CAGL0B03608g				0	0			1.70961	0.873204	-0.364821	1.2091	-1.99231	-0.0839285	-0.334378	0.265304	-0.910903	1.25841	1.01625	-1.10392	8.04566	3.12525	-1.12556	0.863787	1.38828	0.546859	-1.15429	-0.813695	-0.78925	-0.275568	-0.59203	-1.15134	0.383892	4.3124	-0.933636	0.63181	0.463663	0.398252	-0.0077043	-0.130343	1.30521	-2.43127	-1.12799	-2.97051	8.44886	-0.999781	-1.02071	-1.2391	-1.38007
	CAGL0L00627g		YAL056W	GPB2	Multistep regulator of cAMP-PKA signaling; inhibits PKA downstream of Gpa2p and Cyr1p, thereby increasing cAMP dependency; inhibits Ras activity through direct interactions with Ira1p/2p; regulated by G-alpha protein Gpa2p; GPB2 has a paralog, GPB1, that arose from the whole genome duplication	-0.21278			-1.2486	-2.86888	0.631228	0.634891	-1.05589	0.536583	1.36458	-0.221043	1.02771	1.46057	-0.216983	0.114344	8.12163	-1.37062	-0.25082	2.61146	1.44823	-2.40145	-0.12635	1.95051	6.15358	18.2709	-1.03032	1.34475	3.50123	6.52482	-0.343322	-1.81627	-2.73672	0.709177	-0.0870216	0.0881295	1.05143	0.811631	0.0327131	-1.69802	-3.88775	-0.423039	0.557134	1.29119	0.534696
	CAGL0G09647g				0	-0.323649			-2.00514	-0.234186	0.135481	-0.558949	3.52334	-2.54851	-0.0880812	-0.76188	6.11994	0.156911	1.0119	2.13543	12.7549	-1.76198	1.33269	-0.576446	-1.11095	1.07341	-0.00891281	0.0349056	4.81009	26.6548	0.44144	0.270242	0.564372	-0.399785	1.05506	0.507473	1.10489	-0.690021	-0.343573	0.0764745	0.92074	-0.13494	1.12246	1.14544	-3.3933	-0.167516	-0.00239477	0.0608424	-0.639804
	CAGL0B02772g	VPS38	YLR360W	VPS38	Part of a Vps34p phosphatidylinositol 3-kinase complex; functions in carboxypeptidase Y (CPY) sorting; binds Vps30p and Vps34p to promote production of phosphatidylinositol 3-phosphate (PtdIns3P) which stimulates kinase activity; required for overflow degradation of misfolded proteins when ERAD is saturated	0			-1.23636	1.22077	-1.24793	-0.185301	-0.691647	-0.656131	-0.51544	0.742893	-1.07414	1.23799	1.16739	3.06715	7.80609	0.378076	-0.104101	2.15261	2.44537	0.546859	-0.45014	1.53547	2.6285	0.750145	0.688054	2.38174	2.88589	7.22547	-1.53595	-0.798204	2.0756	-0.35365	1.38604	1.07269	0.725883	0.0982567	1.88348	0.839544	0.0714821	0.226147	0.2345	1.39786	1.09155
	CAGL0L00693g		YIL049W	DFG10	Probable polyprenol reductase; catalyzes conversion of polyprenol to dolichol, the precursor for N-glycosylation; involved in filamentous growth; mutations in human ortholog SRD5A3 confer CDG (Congenital Disorders of Glycosylation)	0			0.543481	0.68142	-0.643623	2.50492	-0.065775	1.12595	-0.227292	1.41991	-1.02078	1.22192	0.0377872	1.81322	9.05212	1.07088	0.5547	2.36364	2.24122	1.72889	-1.39161	-1.43892	1.48893	0.870107	-0.178243	-0.773433	2.16238	9.49411	0.597381	0.70172	2.79422	0.695098	-0.739631	0.823645	2.21806	0.0426254	0.628967	1.36672	1.2293	-0.723173	0.684198	0.607982	1.96686
	CAGL0H00781g		YPL247C		Putative protein of unknown function; green fluorescent protein (GFP)-fusion protein localizes to the cytoplasm and nucleus; similar to the petunia WD repeat protein an11; overexpression causes a cell cycle delay or arrest	0			0.0989232	-0.249859	1.18425	-0.85501	-1.84516	0.0161452	-0.32806	-0.170624	-2.67608	0.530117	-0.326548	2.38238	7.72436	0.546204	0.497993	-0.517959	1.65438	0.887031	-1.22113	-0.555447	-0.56902	4.78015	0.355151	1.50216	1.64738	1.7397	0.950977	0.642894	-0.289912	0.58856	-0.120145	0.112653	1.27585	0.275661	1.30995	1.86111	4.62615	0.700938	-0.848375	-0.992331	-0.9055
	CAGL0M08954g		YDR475C	JIP4	Protein of unknown function; previously annotated as two separate ORFs, YDR474C and YDR475C, which were merged as a result of corrections to the systematic reference sequence; JIP4 has a paralog, YOR019W, that arose from the whole genome duplication	0			-0.475307	0.265141	-0.172819	1.14174	2.32721	-0.671675	0.548712	-0.594614	1.80269	0.132759	-1.11016	3.42302	8.74316	-0.536287	0.283386	0.560967	0.276744	0.817606	0.86475	1.07805	1.98928	1.18598	-0.0800475	0.0683817	1.7518	2.5325	0.13936	0.821763	-0.206672	-0.281713	-0.0337549	-0.154732	1.43071	-0.877597	-0.258677	-0.979226	-1.69026	-0.790741	0.459724	-0.977619	-1.99551
	CAGL0L02101g		YBR290W	BSD2	Heavy metal ion homeostasis protein; facilitates trafficking of Smf1p and Smf2p metal transporters to the vacuole where they are degraded, controls metal ion transport, prevents metal hyperaccumulation, functions in copper detoxification	0			-0.657423	1.20082	0.462057	1.9897	-0.889489	0.641875	0.226815	0.985164	-0.905042	1.16972	-0.452856	0.554309	8.35069	1.0942	-1.15339	2.15906	1.93908	1.2673	0.0623035	0.0726927	0.819905	1.57198	0.193112	-0.942744	-0.962802	1.42006	0.380317	1.1666	1.27947	1.34459	-0.141655	0.418636	-0.710641	0.107944	-0.936916	-0.844422	1.09978	0.0649522	0.0631374	0.428302	0.940767
	CAGL0M01452g		YDR323C	PEP7	Adaptor protein involved in vesicle-mediated vacuolar protein sorting; multivalent adaptor protein; facilitates vesicle-mediated vacuolar protein sorting by ensuring high-fidelity vesicle docking and fusion, which are essential for targeting of vesicles to the endosome; required for vacuole inheritance	0			-0.790037	2.1953	-0.241153	1.00711	-1.22748	-0.806337	0.13999	1.83653	-2.64337	0.0064301	-1.18875	-0.221228	8.18492	-1.1954	-1.20727	3.00004	0.462634	-0.585929	-0.145284	-0.822124	1.62392	17.6661	0.480086	1.17174	2.10657	6.25341	0.484535	3.24661	3.45252	-0.506182	0.77338	-0.104912	-0.309451	-1.09375	0.14945	-0.166769	-2.07271	-0.845182	0.306284	-0.0319884	-0.0722644
	CAGL0K00649g		YJL192C	SOP4	ER-membrane protein; suppressor of pma1-7, deletion of SOP4 slows down the export of wild-type Pma1p and Pma1-7 from the ER	0		2001-dup	-0.439417	0.0436558					-0.252526	0.178196	-1.30482	1.12027	-0.85621	0.957366	7.44171	0.871695	1.36767	1.47441	2.27146	1.91271	0.125475	1.42334	1.94745	9.41972	0.058002	0.864883	-1.0312	-0.0841045	0.495763	-0.400794	0.36166	1.34459	0.19267	-0.290702	-0.533756	-0.250632	-0.423545	-0.399965	0.660718	0.0249657	-0.13949	0.604979	-0.641372
	CAGL0B04565g		YOR099W	KTR1	Alpha-1,2-mannosyltransferase; involved in O- and N-linked protein glycosylation; type II membrane protein; member of the KRE2/MNT1 mannosyltransferase family; relocalizes from vacuole to cytoplasm upon DNA replication stress	0			-1.96253	2.36414	-0.0645722	1.73449	2.01133	0.240531	0.0223338	1.68421	2.82608	-0.765508	1.31005	3.11848	9.12191	1.47664	0.0529699	2.65445	-1.40783	-0.138014	-0.571674	1.66774	4.77909	17.9577	0.621253	0.652611	0.628535	1.88064	-0.475996	-0.985931	5.30518	1.57145	0.312062	-0.0441566	0.187359	-1.204	0.839176	0.0736713	-1.8499	0.789103	1.32785	-0.117437	0.613334
	CAGL0L08162g		YCR033W	SNT1	Subunit of the Set3C deacetylase complex; interacts directly with the Set3C subunit, Sif2p; putative DNA-binding protein; mutant has increased aneuploidy tolerance; relocalizes to the cytosol in response to hypoxia	-0.491585			0.502573	-0.2685	1.57458	6.90386	6.03401	-2.43703	-0.711606	2.70819	-4.54952	-0.73806	0.747889	7.75653	13.193	-1.43106	0.946713	3.2771	2.19295	3.0565	-0.389697	-0.175487	3.49645	28.7623	0.39042	1.60723	5.0235	10.8594	-0.172841	0.701435	5.83612	-0.952792	1.57956	2.15407	8.47798	-0.7099	-0.546477	1.08062	-2.87838	0.5189	1.0975	1.5263	3.15739
	CAGL0L12166g		YLR085C	ARP6	Actin-related protein that binds nucleosomes; a component of the SWR1 complex, which exchanges histone variant H2AZ (Htz1p) for chromatin-bound histone H2A	0			1.31121	0.34814	-0.406799	0.979468	-0.00726712	1.1569	0.413274	0.545545	-0.320441	1.41632	0.307784	1.55386	7.70536	1.28376	0.287024	1.46659	2.28575	1.8282	0.0623035	0.0726927	0.0023577	1.57198	-0.00521747	-0.0166949	0.367157	1.43104	0.597486	-0.48394	0.82712	1.26508	-0.0383689	0.431943	0.776255	-0.876183	0.572404	-0.492605	1.29908	-0.0755846	-0.0526885	0.396994	0.039481
	CAGL0I09812g		YOR311C	DGK1	Diacylglycerol kinase; localized to the endoplasmic reticulum (ER); overproduction induces enlargement of ER-like membrane structures and suppresses a temperature-sensitive sly1 mutation; contains a CTP transferase domain	0			2.87078	0.161895	-0.10454	0.653742	1.48149	1.29421	-0.00240384	0.01573	2.85019	1.44618	-0.399523	8.14905	9.13455	2.42827	0.0400729	0.480128	2.27146	1.91271	-1.30826	-1.73822	2.22306	5.30367	-1.0289	1.05559	4.12792	5.73942	-0.0185547	0.273634	0.4024	1.45015	0.529586	1.37079	1.6092	-0.718844	-1.09148	3.66131	0.901217	-0.241033	-0.207972	-0.140172	-0.0748856
	CAGL0H06941g		YML097C	VPS9	Guanine nucleotide exchange factor (GEF); involved in vesicle-mediated vacuolar transport, including Golgi-endosome trafficking and sorting through the multivesicular body (MVB); specifically stimulates the intrinsic guanine nucleotide exchange activity of Rab family members (Vps21p/Ypt52p/Ypt53p); partially redundant with GEF MUK1; required for localization of the CORVET complex to endosomes; si…	0			-0.815571	1.03424	0.0938558	1.20696	0.334592	0.623651	0.882359	3.09157	0.531423	1.22028	0.107298	2.34776	9.2814	0.394266	0.0398749	4.22267	1.46638	0.645658	0.318709	-1.87549	0.853085	1.48235	0.0486472	0.782164	1.10541	1.04075	-0.609174	0.998543	1.49229	0.295275	0.374962	0.201523	-0.991612	0.000619988	-0.904117	-2.45025	-0.365166	-1.39384	0.696684	1.14823	0.555781
	CAGL0M05313g		YBR197C		Protein of unknown function; green fluorescent protein (GFP)-fusion protein localizes to the cytoplasm and nucleus; YBR197C is not an essential gene; relative distribution to the nucleus increases upon DNA replication stress; YBR197C has a paralog, YPL077C, that arose from the whole genome duplication	0			0.739879	-0.397639	0.508116	2.88627	0.0549815	1.18908	1.0752	2.40129	-0.090442	1.4514	1.10557	4.54911	8.97857	0.935795	1.05987	2.67522	2.27146	1.91271	0.780302	1.65344	1.46855	1.05198	0.458216	2.02328	2.27424	1.40717	-0.0185547	0.273634	0.623747	1.45015	0.775799	1.28347	0.800649	0.844131	0.196038	2.00132	1.03977	-1.00086	0.0942636	2.06159	1.86418
	CAGL0H01199g		YDR283C	GCN2	Protein kinase; phosphorylates the alpha-subunit of translation initiation factor eIF2 (Sui2p) in response to starvation; activated by uncharged tRNAs and the Gcn1p-Gcn20p complex; contributes to DNA damage checkpoint control	0			-1.30709	0.542631	-0.0856455	0.426919	-1.35751	0.021894	0.322814	-0.401686	-2.64225	0.222754	0.206319	0.757356	6.48805	-1.14454	-0.203733	0.32292	1.60059	0.817388	-0.536216	1.01562	1.1159	20.6064	0.155758	0.223461	1.36185	2.02284	1.12395	0.220172	0.389851	2.25873	-0.219868	-0.289558	1.30357	0.151816	-0.739437	0.197822	0.565723	0.0564129	-0.388298	0.772456	-0.451602
	CAGL0F00627g		YDR515W	SLF1	RNA binding protein that associates with polysomes; may be involved in regulating mRNA translation; involved in the copper-dependent mineralization of copper sulfide complexes on cell surface in cells cultured in copper salts; SLF1 has a paralog, SRO9, that arose from the whole genome duplication; protein abundance increases in response to DNA replication stress	0			1.27105	0.123624	1.45825	4.41129	12.1321	-0.532409	0.109767	1.47	0.493145	0.359891	0.22858	10.6993	18.1838	0.835237	1.08788	2.20141	0.209739	0.043457	-0.152227	-1.19415	3.13337	7.18881	0.44548	0.670996	4.66305	3.28247	-0.915295	0.0584739	2.68854	-0.499892	0.413827	2.04933	4.29721	0.555292	1.27489	4.76799	-1.06878	0.908704	1.0271	1.33228	0.129008
	CAGL0M10483g		YDL001W	RMD1	Cytoplasmic protein required for sporulation	0			17.7702	-0.425057	1.98189	7.05711	2.97794	-0.157179	0.94813	1.992	0.0388801	-0.558653	-0.0938047	10.4676	13.094	6.08888	0.105021	4.12387	2.44525	1.85151	1.66975	0.828282	2.61889	10.2523	0.217419	1.95178	5.84037	4.0462	-0.248219	-1.20462	1.50502	1.19105	2.24324	4.30864	8.65758	3.95304	7.81154	12.5387	2.38073	-0.595974	0.169639	0.222957	-1.39825
	CAGL0K06721g		YBR215W	HPC2	Subunit of the HIR complex; HIR is a nucleosome assembly complex involved in regulation of histone gene transcription; mutants display synthetic defects with subunits of FACT, a complex that allows passage of RNA Pol II through nucleosomes	0			1.71973	1.01417	-0.366339	-0.953029	-0.976174	0.321134	0.504834	0.415011	-1.8127	0.917696	-0.505186	-1.32072	6.94032	0.789665	1.35303	2.71863	1.8943	1.20577	0.748981	1.74771	3.07295	0.378269	-0.138588	0.152301	-0.162224	0.536262	0.779896	1.41298	1.61818	0.695098	-0.252357	-0.436651	1.47736	-0.0894311	-0.0911416	-0.287774	0.775838	-1.01458	-0.0206775	-0.901867	-0.904947
	CAGL0L02475g	GCN4	YEL009C	GCN4	bZIP transcriptional activator of amino acid biosynthetic genes; activator responds to amino acid starvation; expression is tightly regulated at both the transcriptional and translational levels	0			0.159877	-1.09791	0.154669	0.561101	-1.49314	0.252002	0.0490957	0.798587	-2.07346	0.639333	-0.162422	2.56352	6.816	0.163622	0.399245	0.750808	2.27146	1.91271	0.874583	-0.344456	0.352619	0.289366	-0.948501	-0.577602	0.58843	3.26631	-0.458291	-0.666296	0.32504	1.0586	0.324764	-0.292772	0.796821	0.00597703	1.15931	0.104241	0.874402	-0.0173864	-0.563917	-1.09154	-0.316781
	CAGL0M05973g		YKR048C	NAP1	Histone chaperone; involved in histone exchange by removing and replacing histone H2A-H2B dimers or histone variant dimers from assembled nucleosomes; involved in the transport of H2A and H2B histones to the nucleus; required for the regulation of microtubule dynamics during mitosis; interacts with mitotic cyclin Clb2p; controls bud morphogenesis; phosphorylated by CK2; protein abundance increase…	0			-0.754639	0.617085	0.712301	0.853845	-0.445705	0.911987	-0.714332	0.0112925	-1.38819	1.08868	1.29111	-0.732818	7.09912	1.07088	0.144115	1.05283	1.91649	1.23615	-0.74538	-0.702789	0.166592	0.471997	-1.18899	0.72903	-1.53994	-0.745542	0.0443918	1.06742	0.991847	0.763726	0.056408	-0.184032	0.151292	-0.821054	0.751155	-0.30292	3.73983	-0.130052	-0.604632	-0.727468	-0.422711
	CAGL0H06325g		YAL014C	SYN8	Endosomal SNARE related to mammalian syntaxin 8	0			-1.5057	2.17739	0.0331226	1.03496	0.459718	1.37153	0.126982	1.17722	-0.213568	1.43521	-1.38029	-2.66584	7.42758	1.039	0.609399	5.24375	1.85108	1.14712	0.0623035	0.0726927	0.0023577	1.57198	-1.05187	1.25356	-0.612774	9.62437	-0.199112	2.21872	3.95098	0.58856	0.339027	-0.582458	-0.146416	3.09593	1.52476	-0.14599	-0.108485	-0.505962	-0.104985	-0.7505	-0.257555
	CAGL0G03421g	FLO8	YER109C	FLO8	0	0			-0.892807	-0.869849	1.2316	1.41319	-1.06462	-0.247855	1.06201	1.4734	-0.41026	0.132759	0.236315	3.25995	7.43365	-1.79876	0.510124	1.64776	1.17476	0.280128	-0.303463	0.155445	1.70137	1.88062	0.283278	0.923169	4.24432	4.68918	1.24439	0.773484	7.05	1.10108	1.00583	1.70143	3.67479	0.110584	1.32423	3.25767	-0.898619	0.755647	1.33553	2.702	3.04921
	CAGL0L12210g		YLR087C	CSF1	Protein required for fermentation at low temperature; the authentic, non-tagged protein is detected in highly purified mitochondria in high-throughput studies	0			0.482705	-1.5805	-1.06341	2.17083	0.0549815	1.18908	0.383106	1.39488	-0.124902	1.39637	0.56315	0.547588	8.1253	0.730532	-1.08513	8.77677	9.71613	0.453462	-0.46109	0.574995	3.95177	37.9019	0.0656222	2.38857	-0.101675	-0.242605	-0.546158	2.52051	12.3394	5.40872	1.5003	2.05082	-0.854128	0.262737	1.80028	0.233683	0.473271	-0.261677	1.20265	5.26982	5.76828
	CAGL0C01683g		YBR245C	ISW1	ATPase subunit of imitation-switch (ISWI) class chromatin remodelers; ATPase; forms a complex with Ioc3p (Isw1a), and a complex with Ioc2p and Ioc4p (Isw1b); Isw1a and Isw1b have partially overlapping and distinct roles, Isw1a involved in repression of transcription initiation and Isw1b involved in regulation of transcription elongation; Isw1b recruited to open reading frames by H3K36 methylation…	0			0.512727	-0.613967	-1.21972	-0.579419	-2.73618	-0.600726	-0.730203	-0.377811	-2.01344	-0.0533712	-1.14395	2.5822	5.7475	0.362013	0.814249	2.94836	2.24122	1.72889	0.712534	0.12373	0.00401302	1.44779	-0.903864	0.525508	3.6511	5.07512	-0.265031	-0.123201	4.7837	3.01242	0.214166	0.765237	0.812716	-0.147068	0.213772	0.104241	0.0558485	0.164389	0.752946	0.313182	2.89174
	CAGL0K09746g		YNL136W	EAF7	Subunit of the NuA4 histone acetyltransferase complex; NuA4 acetylates the N-terminal tails of histones H4 and H2A	0			-1.37783	-0.604525	0.190394	2.03093	1.51914	0.199071	0.649173	0.413219	-2.17905	0.758825	0.216388	2.14921	7.82807	1.18821	-0.174075	1.08321	2.13566	1.55212	-0.823403	-1.21491	-0.654501	0.959258	-0.139053	0.55126	-0.100175	0.195469	1.49806	0.530701	1.68608	1.42482	-0.310159	0.207404	0.94415	-0.677357	-1.11715	0.00750015	1.09978	0.818686	-0.0526885	-0.00573353	0.188902
	CAGL0E04774g		YDR222W		Protein of unknown function; green fluorescent protein (GFP)-fusion protein localizes to the cytoplasm in a punctate pattern; YDR222W has a paralog, YLR225C, that arose from the whole genome duplication	0			0.195147	0.462238	-0.533939	-0.80686	0.291424	-0.762449	0.303242	1.05298	-0.267134	1.88349	1.64106	2.81551	7.6609	-0.751694	0.487044	1.32875	1.56585	0.772669	-1.50615	0.516513	1.67668	8.77232	-0.585515	-1.36004	0.694402	0.0411842	-0.27446	0.830604	-0.526589	0.16808	-0.0720622	0.252408	1.04995	0.202802	-0.188715	-0.133841	-1.14476	-0.611727	-0.681964	0.565615	-0.86568
	CAGL0M11308g		YOR291W	YPK9	Vacuolar protein with a possible role in sequestering heavy metals; has similarity to the type V P-type ATPase Spf1p; homolog of human ATP13A2 (PARK9), mutations in which are associated with Parkinson disease and Kufor-Rakeb syndrome	0			-1.01899	2.34872	-0.933906	-1.05442	-1.96051	-0.0622313	0.21737	0.283999	-1.57879	0.841589	-0.0278851	2.51201	6.61215	-0.484101	-0.567469	1.60707	0.655762	-0.353764	-2.38651	-2.53804	-4.75912	-2.9361	-0.262159	-0.714084	-0.566893	-2.11045	0.434049	-0.135982	0.0973485	2.23904	-0.473111	-0.477009	-0.470156	0.673992	-0.569767	-0.307826	-0.471029	-1.07259	-0.0465183	1.45937	1.56823
	CAGL0E04092g	SIT1	YHL040C	ARN1	ARN family transporter for siderophore-iron chelates; responsible for uptake of iron bound to ferrirubin, ferrirhodin, and related siderophores; protein increases in abundance and relocalizes to the vacuole upon DNA replication stress	0			1.4464	2.18519	-0.853806	1.65138	-0.365619	-1.50006	0.238796	1.50837	-2.95355	-0.680893	-0.205115	2.10886	7.3805	-1.05363	-0.615195	-0.259768	0.757101	2.33358	-0.310954	0.975041	3.07996	4.88374	0.373657	0.478031	0.0137835	0.289802	-0.0349982	0.982245	0.277057	-1.09924	0.522081	0.170415	0.684349	-0.112203	-0.877636	1.82202	-2.16864	-1.04232	-0.753175	-0.300971	-0.109523
	CAGL0B02541g		YML127W	RSC9	Component of the RSC chromatin remodeling complex; DNA-binding protein involved in the synthesis of rRNA and in transcriptional repression and activation of genes regulated by the Target of Rapamycin (TOR) pathway	0			-0.667063	-0.857836	-1.1553	-0.309195	-0.00726712	1.1569	-0.00791888	-0.9745	-0.910903	1.25841	-0.343296	0.153813	6.93077	1.07088	0.322587	1.02054	2.2957	1.87744	0.0623035	0.698484	0.0023577	1.57198	-0.938422	-0.680245	-0.540378	3.95866	-0.711799	-0.154481	-0.268931	1.26508	0.0983948	0.0180119	0.422211	-0.215014	0.0821487	-0.867815	1.19565	-0.13682	-0.24315	0.60889	-0.101964
	CAGL0D04136g		YHR041C	SRB2	Subunit of the RNA polymerase II mediator complex; associates with core polymerase subunits to form the RNA polymerase II holoenzyme; general transcription factor involved in telomere maintenance	0			0.445524	-0.577007	-1.03345	-0.437997	-0.404493	0.936106	0.236709	0.258027	0.252957	1.44618	0.175071	1.0309	7.06046	1.68596	0.229394	1.94102	2.05856	1.43664	0.0623035	1.27638	1.57862	1.57198	0.310401	0.651191	1.16787	2.41224	0.462794	-1.11689	0.346079	0.811793	0.595178	0.285042	0.514511	-0.88113	-1.31891	0.301246	1.35428	-0.85479	0.578164	-0.428137	-0.607247
	CAGL0H08437g	VPS15	YBR097W	VPS15	Serine/threonine protein kinase involved in vacuolar protein sorting; functions as a membrane-associated complex with Vps34p; active form recruits Vps34p to the Golgi membrane; interacts with the GDP-bound form of Gpa1p; myristoylated; a fraction is localized, with Vps34p, to nuclear pores at nucleus-vacuole junctions and may facilitate transcription elongation for genes positioned at the nuclear…	0			-0.2695	-0.249437	-0.380915	-0.103784	-0.745674	0.265553	0.158029	1.4102	-1.17678	1.44859	1.12233	3.12558	7.05357	0.56384	-1.2062	0.448775	1.4825	0.666143	0.843239	0.966143	-0.264279	2.66392	0.137182	1.81198	2.12946	13.9354	0.394432	1.07757	3.55035	1.82799	0.360672	0.380158	0.444567	1.56088	0.128215	0.553368	1.46149	0.0121785	0.483493	0.602797	0.990688
	CAGL0L04444g		YOR164C	GET4	Protein involved in inserting tail-anchored proteins into ER membranes; forms a complex with Mdy2p; highly conserved across species and homologous to human gene C7orf20	0			-1.3178	1.12584	-0.072342	1.10107	-0.404493	0.936106	0.112028	2.28312	-1.17006	1.16972	0.114368	0.639203	7.79512	1.25038	0.443127	1.46813	2.08383	1.47377	-0.479797	1.58847	2.31028	9.48431	0.390244	1.42783	2.35941	3.14952	0.571101	0.96361	2.05932	1.15626	1.20565	0.783596	0.747469	0.880568	0.890724	-0.568358	0.415351	0.925468	0.523799	0.571939	1.04554
	CAGL0E02013g		YOL120C	RPL18A	Ribosomal 60S subunit protein L18A; intron of RPL18A pre-mRNA forms stem-loop structures that are a target for Rnt1p cleavage leading to degradation; homologous to mammalian ribosomal protein L18, no bacterial homolog; RPL18A has a paralog, RPL18B, that arose from the whole genome duplication	0			3.40453	0.00961041	1.06406	2.86766	1.50649	2.30028	0.309445	1.4378	0.12212	0.162198	0.141759	2.26797	8.34186	2.23872	0.390988	1.36874	0.997233	2.22777	-1.14218	-0.390463	-0.0260263	-0.229851	-1.33083	-0.221849	1.77165	5.15643	-1.1953	-0.277913	-0.585974	1.76237	-0.244873	0.619183	2.94133	-0.675021	0.659117	0.79225	-0.203812	0.105272	0.0126448	0.0175772	-1.1694
	CAGL0M13189g	MSN4	YKL062W	MSN4	Transcriptional activator; activated in stress conditions, which results in translocation from the cytoplasm to the nucleus; binds DNA at stress response elements of responsive genes, inducing gene expression; involved in diauxic shift; MSN4 has a paralog, MSN2, that arose from the whole genome duplication	0			-0.440878	-2.3108	0.349747	0.395099	-1.13293	0.487226	0.304394	0.36159	-0.725064	1.31583	-1.06036	-0.458556	6.73138	0.608645	-1.5198	-0.644379	1.09647	0.183352	0.272154	0.61058	5.38169	23.6736	-0.380876	-0.73396	0.497408	2.76818	-1.42893	-0.754432	1.18522	-0.296131	-0.0194375	0.411407	2.63005	-0.538748	-0.413957	0.215122	-0.595617	-1.22964	0.055024	0.536053	-0.225298
	CAGL0I04598g		YBR044C	TCM62	Protein involved in assembly of the succinate dehydrogenase complex; mitochondrial; putative chaperone	0.0427227			-0.202468	0.864453	-1.18627	-0.140839	-0.173027	0.555151	-0.275447	-0.195663	-1.5424	1.02842	0.278827	-1.28014	6.42022	0.0918684	0.68856	0.497961	1.8725	1.17611	-0.449432	-1.33974	-3.51628	3.72333	0.556272	-0.97222	0.742983	4.45739	-0.14384	0.178978	0.0486191	0.609166	-0.221753	-0.645979	1.7287	-0.658727	-2.62426	-5.49811	-0.223702	0.517754	-0.557911	0.460094	-0.712441
	CAGL0L01903g	RGT1	YKL038W	RGT1	Glucose-responsive transcription factor; regulates expression of several glucose transporter (HXT) genes in response to glucose; binds to promoters and acts both as a transcriptional activator and repressor; RGT1 has a paralog, EDS1, that arose from the whole genome duplication	0			0.954485	-0.951998	0.675036	0.0840653	1.07463	-0.81356	-0.282558	1.71653	-1.24749	0.904639	-0.562084	2.04632	6.91933	1.67645	-0.806475	0.23945	0.914636	-0.0396852	-0.0338712	0.311362	-0.133697	-0.428662	0.280707	0.462232	1.08081	0.829149	-1.28913	-0.309717	-0.587369	3.85429	-0.390859	-0.0886378	0.665138	0.145929	0.550802	1.65645	-0.136995	0.4069	0.833936	-0.999082	-0.444155
	CAGL0K01793g		YDL018C	ERP3	Protein with similarity to Emp24p and Erv25p; member of the p24 family involved in ER to Golgi transport	0			-0.444134	-1.9492	0.13852	0.298436	-1.21062	-0.0291197	-0.344946	0.0284906	-1.14456	0.474099	-0.00942393	0.392511	5.58729	-0.0184574	0.175947	0.969681	1.34325	0.490223	1.69727	1.63882	2.98163	1.23235	-0.727948	-0.52168	1.8762	3.02571	-0.806812	-0.501687	0.474458	-0.0990881	0.135312	-0.373716	1.5208	-0.618803	-1.68093	-1.67853	-0.548934	0.0109613	0.834016	1.01481	-0.533608
	CAGL0H07887g		YGL234W	ADE5,7	Enzyme of the 'de novo' purine nucleotide biosynthetic pathway; contains aminoimidazole ribotide synthetase and glycinamide ribotide synthetase activities	-0.210156			-1.52395	0.453587	-0.221138	-1.19186	0.731762	1.76649	0.0591034	-0.522281	-3.25882	0.0064301	0.355259	-1.41614	6.87337	-0.550662	-1.27617	-1.74801	0.0500907	-1.07703	-0.929012	-0.831469	-0.840793	-1.57138	0.208295	-0.638786	-0.563182	4.46365	0.0480012	0.0878121	-0.706054	0.431868	-0.00524954	-0.766194	-1.2082	0.281577	1.66024	-1.622	-0.464974	0.377963	-0.120278	1.02387	-0.542506
	CAGL0D03212g		YLR018C	POM34	Subunit of the transmembrane ring of the nuclear pore complex (NPC); contributes to nucleocytoplasmic transport, NPC biogenesis and spindle pole body duplication	0			1.11946	0.044297	-1.13899	-1.09405	-1.4098	0.307025	-0.172829	-1.52613	-1.4672	1.05809	0.0143756	1.54465	6.15354	2.2549	-1.40479	-1.40916	1.91649	1.23615	0.227291	0.769121	1.60035	4.61956	-1.03997	0.985372	1.80398	2.06755	-0.548116	-1.62666	-0.601149	1.02811	0.291472	1.03228	2.11546	1.59997	0.277208	2.31964	0.849672	-0.188973	-1.29352	-0.606091	-0.721814
	CAGL0C05093g		YOL057W		Dipeptidyl-peptidase III; cleaves dipeptides from the amino terminus of target proteins; highly active on synthetic substrate Arg-Arg-2-naphthylamide; mammalian ortholog may be a biomarker for some cancers	0			0.0531899	0.887965	-0.633149	-0.86467	-0.424009	-0.656131	-0.126806	0.33383	-2.38293	1.66967	-0.376642	2.43504	6.71377	1.55727	0.19224	-0.486021	-0.171495	-0.41378	0.139396	1.68876	1.40982	3.45278	0.675277	-1.18079	3.22853	2.82166	0.147638	0.37869	0.838531	2.06215	0.363278	0.770337	1.48473	-1.51437	-2.44229	-0.813414	-1.31742	0.662243	0.273417	-0.202442	0.199454
	CAGL0F06325g		YMR053C	STB2	Protein that interacts with Sin3p in a two-hybrid assay; part of a large protein complex with Sin3p and Stb1p; STB2 has a paralog, STB6, that arose from the whole genome duplication	0			-1.8815	-0.149938	0.522385	0.259312	-1.70469	0.110895	-0.0188803	1.08555	-2.53819	0.376882	-1.8366	1.87217	6.07878	-0.550662	-0.194314	-1.04117	1.58312	0.794866	-0.473899	-0.403673	1.24622	4.55338	0.621291	0.478349	0.886296	-0.270258	0.811435	-0.715492	1.23126	0.328806	0.240745	0.544336	1.18887	-0.149722	1.25833	0.211321	-0.652738	0.564459	-0.292258	-1.08526	-0.752917
	CAGL0M01716g		YBR083W	TEC1	Transcription factor targeting filamentation genes and Ty1 expression; Ste12p activation of most filamentation gene promoters depends on Tec1p and Tec1p transcriptional activity is dependent on its association with Ste12p; binds to TCS elements upstream of filamentation genes, which are regulated by Tec1p/Ste12p/Dig1p complex; competes with Dig2p for binding to Ste12p/Dig1p; positive regulator of…	0			0.375221	0.13017	0.482716	1.22831	-1.39888	-1.0964	0.61446	1.5091	-1.34067	1.75334	0.704419	3.27415	6.73419	0.91957	-0.424159	1.18059	1.17359	-1.06787	1.1739	1.23602	5.72982	4.78522	0.123368	-0.785855	-0.969692	-0.24082	-0.291907	-0.516025	0.565165	1.22761	0.0971281	-0.173171	1.8356	-0.0534409	0.738573	-1.24867	-1.05914	-0.683796	0.337641	0.113074	-0.571751
	CAGL0L09339g	HAA1	YPR008W	HAA1	Transcriptional activator involved in adaptation to weak acid stress; activates transcription of TPO2, YRO2, and other genes encoding membrane stress proteins; HAA1 has a paralog, CUP2, that arose from the whole genome duplication; relocalizes from cytoplasm to nucleus upon DNA replication stress	-0.550712			0.0740831	2.53309	0.329915	1.59294	-3.32427	-1.41375	-0.435922	0.765705	-2.26087	-0.750729	-0.338971	1.44815	6.48297	-0.721826	1.60244	4.28816	2.19295	-0.818056	-0.00047166	-0.468418	-0.747073	2.80136	0.192141	-0.520981	-0.314936	-0.374068	0.571906	0.00916221	-0.677456	-0.162989	0.0527455	-0.274557	1.52246	0.589657	1.59496	0.990823	-1.66676	0.497977	-0.512852	0.0444961	-1.67756
	CAGL0B04895g		YLR176C	RFX1	Major transcriptional repressor of DNA-damage-regulated genes; recruits repressors Tup1p and Cyc8p to their promoters; involved in DNA damage and replication checkpoint pathway; similar to a family of mammalian DNA binding RFX1-4 proteins	0.128493			-0.871352	-0.884807	-2.69019	-3.83161	3.57187	-1.87792	0.209966	-2.3503	-4.43664	-0.569188	0.226803	2.0276	8.38779	-1.21585	-1.71611	-1.93468	-0.822668	-2.10029	1.14314	1.06261	-1.30576	9.94001	0.260365	-1.59573	1.33918	2.92527	-0.774186	-1.41336	-4.55474	-1.21496	-1.47616	-0.815732	-1.0354	0.636597	-1.76208	-0.244644	-1.87968	0.5247	-0.82296	-0.319291	0.510917
	CAGL0F07975g		YGR237C		Putative protein of unknown function; green fluorescent protein (GFP)-fusion protein localizes to the cytoplasm	-0.24977			-3.67572	0.0953442	-0.148061	0.369276	-1.99231	0.618053	0.183532	-0.297348	-2.16033	0.0336918	-0.179994	-1.64105	5.23351	-1.03842	0.211925	0.745452	1.45043	0.625426	0.83301	-0.0722623	0.336768	1.95876	-0.55835	0.259144	0.104711	1.50502	-0.300791	-1.60529	-1.1292	-0.0596052	0.0936054	-0.563717	1.09179	-0.666769	0.57099	-1.75758	-1.10827	-0.278858	-1.183	-0.369664	-2.65219
	CAGL0L06644g			RTT107-B	0	0			1.1307	0.665399	0.0260509	-0.0764485	2.53879	-1.1027	-0.529787	-0.259097	-1.37607	1.44918	1.26816	1.5369	7.05565	1.11726	-0.461352	-0.294	2.16371	0.167684	1.98821	0.452733	2.33265	0.239308	0.979342	-0.106801	1.25575	0.0993264	-0.687295	-0.889892	-0.632424	-0.236802	0.556041	0.260728	1.13131	-1.42083	-0.375529	-0.738759	-0.378251	0.0384491	-0.0251609	0.0650051	-0.18299
	CAGL0E02849g		YBL011W	SCT1	Glycerol 3-phosphate/dihydroxyacetone phosphate sn-1 acyltransferase; dual substrate-specific acyltransferase of the glycerolipid biosynthesis pathway; prefers 16-carbon fatty acids; similar to Gpt2p; gene is constitutively transcribed	0			0.952465	1.05329	1.16608	5.51318	5.96853	-0.447811	1.00767	6.31145	-0.410201	0.356275	0.826245	4.23006	10.8182	2.4793	0.509531	5.55385	3.66622	-0.833804	-0.997885	0.42341	4.53991	15.4498	0.449124	1.16011	-0.25937	-0.544826	0.450125	1.77874	4.73358	-0.00572088	0.522378	-0.598591	-2.09787	1.33825	-0.30427	-1.12209	1.26726	0.4309	0.938086	1.07513	-0.441342
	CAGL0J11704g		YMR004W	MVP1	Protein required for sorting proteins to the vacuole; Mvp1p and Vps1p act in concert to promote membrane traffic to the vacuole; participates in transcription initiation and/or early elongation of specific genes; interacts with "foot domain" of RNA polymerase II; deletion results in abnormal CTD-Ser5 phosphorylation of RNA polymerase II at specific promoter regions; protein abundance increases in…	0			-1.06103	-0.142299	0.310028	1.59301	-1.13293	1.67444	0.791062	1.06806	-1.5787	1.01391	-1.20496	2.20461	6.13532	0.362013	0.311804	0.114568	1.69145	0.935345	0.627042	-0.562264	0.560094	0.79133	0.238349	0.234036	1.52734	1.21416	0.190418	0.823962	2.50485	1.39598	0.4028	0.480963	0.659351	-0.514525	-0.397888	1.22614	0.377819	-0.322452	0.819202	0.265688	0.389207
	CAGL0L12408g		YPL030W	TRM44	tRNA(Ser) Um(44) 2'-O-methyltransferase; involved in maintaining levels of the tRNA-Ser species tS(CGA) and tS(UGA); conserved among metazoans and fungi but there does not appear to be a homolog in plants; TRM44 is a non-essential gene	-0.23022			0.737342	-0.0418069	0.142194	1.33524	-1.29628	-0.0839285	0.0548721	0.889226	-3.54021	-0.0663857	0.168177	-0.228654	5.77625	0.620853	1.07014	2.89731	1.4825	0.666143	-0.401431	0.677956	6.16724	9.30392	0.178497	0.343734	-0.270405	1.25252	0.193536	-0.185478	0.0527132	0.686615	-0.961467	-1.22803	-0.538073	0.00111059	-2.52745	-2.58349	-0.858634	-0.872272	-0.938367	-0.867281	-0.217577
	CAGL0L09042g		YPL001W	HAT1	Catalytic subunit of the Hat1p-Hat2p histone acetyltransferase complex; uses the cofactor acetyl coenzyme A to acetylate free nuclear and cytoplasmic histone H4; involved in telomeric silencing and DNA double-strand break repair	1.42537			-6.83885	1.13298	0.11162	-1.95713	4.10139	-0.360474	1.00729	-1.07462	3.31664	2.32366	1.0181	1.9608	8.52733	1.47232	0.199235	-0.417238	-1.44577	0.360085	-0.696652	2.19941	-2.84854	4.91117	-0.584564	-2.15036	-3.27366	-1.10277	-0.492962	-2.33171	-1.4961	0.314265	-1.29727	-2.4335	0.634509	0.0762318	-1.99117	-8.86861	-0.910283	0.56495	-0.616213	-0.00647502	-0.879712
	CAGL0M09867g		YLR408C	BLS1	Subunit of the BLOC-1 complex involved in endosomal maturation; green fluorescent protein (GFP)-fusion protein localizes to the endosome; YLR408C is not an essential gene	0			-1.54613	0.303725	0.284736	3.06547	-1.72281	0.0987199	0.181584	3.64269	1.69347	0.501822	-0.0582599	2.42827	8.04963	0.20781	-0.155173	0.848847	0.926213	-0.0255506	1.09331	1.59243	1.97526	5.81163	-0.517834	0.3876	1.40111	3.99936	-0.486096	0.300264	3.51445	-0.236802	0.414672	0.472083	0.589725	-0.0677103	0.261437	-1.50557	-0.390528	0.736835	0.0832007	0.154749	0.395369
	CAGL0G01628g		YNL035C		Nuclear protein of unknown function; relocalizes to the cytosol in response to hypoxia; contains WD-40 domains; not an essential gene; protein abundance increases in response to DNA replication stress	0			19.8743	0.174758	1.05593	5.18936	1.92082	0.265553	0.472141	4.2299	-0.26675	2.08201	0.085428	2.55332	9.57124	0.460356	0.530032	2.35736	1.46638	0.645658	1.16393	1.33585	2.98558	-0.100871	0.124471	1.89948	1.85087	5.15109	0.19516	-0.43218	-0.158911	0.0789891	0.287914	0.936354	3.52319	1.71399	3.93017	4.84976	0.493038	0.367703	1.18162	1.56738	0.592465
	CAGL0J07260g		YOR370C	MRS6	Rab escort protein; forms a complex with the Ras-like small GTPase Ypt1p that is required for the prenylation of Ypt1p by protein geranylgeranyltransferase type II (Bet2p-Bet4p); sequence similarity to mammalian choroideraemia gene; relative distribution to the nucleus increases upon DNA replication stress	0			3.02385	0.179799	0.418423	0.645263	-0.889489	0.641875	0.3062	0.839035	-0.566609	0.999607	0.254535	1.34117	5.3672	0.494243	-0.295921	1.41499	2.10954	1.51222	0.177057	1.25146	-0.3022	0.0207316	-0.172576	-1.18325	1.17172	3.34612	0.51642	-0.0209577	0.0967097	1.09007	-0.0376687	0.361013	1.51604	0.207898	-2.00132	-1.5615	0.305122	0.17071	-0.617154	-0.0664305	0.0593399
	CAGL0H00847g		YPL244C	HUT1	Protein with a role in UDP-galactose transport to the Golgi lumen; has similarity to human UDP-galactose transporter UGTrel1, exhibits a genetic interaction with S. cerevisiae ERO1	0			-0.903753	0.307989	0.860877	2.95818	-0.445705	0.911987	-0.656723	1.70082	-1.40815	0.9855	-0.630798	2.57249	7.30726	0.56384	-0.623681	4.3556	2.10954	1.51222	0.15182	-1.3826	0.767184	3.77174	0.87039	3.12689	3.77681	18.483	-0.032537	1.53279	8.64515	0.630107	0.945596	1.39529	3.45447	0.51889	1.80433	1.64976	0.359357	-0.792356	0.993668	1.6403	2.68549
	CAGL0D01826g		YGL195W	GCN1	Positive regulator of the Gcn2p kinase activity; forms a complex with Gcn20p; proposed to stimulate Gcn2p activation by an uncharged tRNA	-0.575762			-0.791416	1.17674	0.964756	3.26574	-2.51888	-1.41375	0.678819	1.47961	-3.29263	-0.862421	-1.42642	2.39464	7.60857	-1.56853	-0.407185	1.62197	0.997233	0.0613481	1.20306	1.05994	3.60058	29.479	1.3605	0.147592	2.81343	2.44972	-0.502297	0.33273	-0.621482	-0.342284	0.047323	0.540626	1.41868	-0.482087	-0.730357	1.73021	0.874747	0.876644	1.28824	0.42077	0.711663
	CAGL0L06314g		YDR101C	ARX1	Nuclear export factor for the ribosomal pre-60S subunit; shuttling factor which directly binds FG rich nucleoporins and facilities translocation through the nuclear pore complex; interacts directly with Alb1p; responsible for Tif6p recycling defects in the absence of Rei1; associated with the ribosomal export complex	0			18.2003	2.37583	0.355944	3.80411	0.121676	1.83956	-0.0587202	2.76635	-0.0100878	0.971583	-0.43211	1.84541	8.10733	0.750027	-0.415669	2.29896	2.2655	1.77786	-2.5258	-1.06113	-0.642218	2.87511	-0.243022	1.19117	1.84589	5.03924	-0.688863	-1.0343	1.33258	1.15626	0.940762	1.24774	2.97132	2.38807	3.41233	5.00642	3.05693	0.568153	0.931109	1.14092	1.10584
	CAGL0K03663g		YMR122W-A		Protein of unknown function; green fluorescent protein (GFP)-fusion protein localizes to the cytoplasm and endoplasmic reticulum	0			-1.2758	-0.56066	1.59709	12.9775	-2.54838	-0.951361	0.930834	4.47122	1.41493	0.207984	-0.219286	7.19177	17.2563	2.07304	0.183921	6.64794	-0.43389	-1.64666	0.294176	1.38613	7.52398	23.4197	0.924821	0.33012	2.65722	2.85131	0.0361987	1.17574	8.7511	1.45004	0.14712	1.04302	0.529464	1.11623	2.07099	1.84962	-2.76428	0.81616	1.17386	2.34031	3.92643
	CAGL0L01639g		YJL197W	UBP12	Ubiquitin-specific protease; cleaves ubiquitin from ubiquitinated proteins; present in the nucleus and cytoplasm	0			0.527342	0.0209602	-0.98573	0.363771	-2.06966	-0.584598	0.136688	0.388229	-0.127077	0.169642	-0.16579	3.0824	4.61655	-0.136736	1.62286	1.94732	1.46638	0.645658	0.120024	0.140292	-0.520766	-1.36638	0.880213	-0.518496	1.50849	2.74421	0.519989	0.254472	0.964056	0.895797	-0.21961	0.211381	0.539867	1.29185	1.04919	1.07115	-0.697501	-0.236379	-0.476972	0.222892	-0.612954
	CAGL0K04499g		YGR061C	ADE6	Formylglycinamidine-ribonucleotide (FGAM)-synthetase; catalyzes a step in the 'de novo' purine nucleotide biosynthetic pathway	0			-1.35777	-0.392757	-0.202192	-0.657163	0.226884	-0.476271	-0.398025	-0.630837	-0.0471296	0.147411	1.02992	-0.602914	4.45368	-0.832379	0.875392	1.23976	0.328307	0.87913	-2.42944	0.554568	-0.367694	-1.66926	0.974555	-1.18427	0.176272	2.15303	-0.123341	0.585565	-0.0457809	1.58087	0.347764	-0.435792	-1.03386	-0.0761537	1.16526	-1.70991	-1.29084	-0.484321	1.0019	0.839599	-0.942533
	CAGL0I07931g		YOL080C	REX4	Putative RNA exonuclease; possibly involved in pre-rRNA processing and ribosome assembly	0			-0.509613	0.305663	-0.235485	1.02859	-1.33819	-0.276886	0.379791	0.346843	-0.280069	1.26496	-1.29303	1.85233	5.46582	-0.345905	1.48588	2.23575	0.926213	-0.0255506	0.653235	0.360929	2.60323	0.824764	0.145864	0.0471432	1.5945	0.710156	-1.10861	-0.951329	0.022246	-0.940461	0.394023	0.379895	1.63426	-0.696322	-0.708331	0.396206	-0.869026	0.161248	0.353595	0.567536	0.586394
	CAGL0K00473g		YKL205W	LOS1	Nuclear pore protein; involved in nuclear export of pre-tRNA and in re-export of mature tRNAs after their retrograde import from the cytoplasm	0		2001-dup	-1.11849	0.0307655					1.1389	1.25177	-0.581858	1.35577	0.171267	0.858992	5.50487	0.427039	0.252454	3.96323	0.869027	-0.0952914	-0.387602	1.1728	3.68279	-1.58505	-0.283138	-1.53416	1.27294	1.68993	-0.166158	-0.593272	-1.37696	-0.696347	-0.326412	-0.0570159	-0.433814	-0.72903	0.549246	-1.99407	-0.179048	-0.584519	-0.871435	0.936115	-0.318629
	CAGL0H01683g		YDR520C	URC2	Putative Zn(II)2Cys6 motif containing transcription factor; non-essential gene identified in a screen for mutants with increased levels of rDNA transcription; similar to S. kluyveri Urc2p involved in uracil catabolism	0			2.31715	2.34717	0.470111	1.3612	0.370852	1.12595	-0.00240384	0.01573	0.252957	1.44618	-0.0219169	7.20926	5.51885	1.14125	0.220439	1.39261	1.38828	0.546859	0.68806	0.712975	-0.22647	-1.67987	-0.0509795	-0.0681533	4.25262	0.526436	0.253702	0.257667	0.00633641	0.16808	0.534489	2.06731	2.1522	-0.672457	0.597818	4.4909	0.728688	-0.464141	0.0530614	-0.69376	0.0437535
	CAGL0H04147g				0	-0.445449			1.14468	-0.690326	-0.598045	-0.407801	-0.452236	-0.116845	0.143708	0.00199799	-1.66891	-0.647513	-1.52158	1.8884	4.2066	2.35432	1.23694	1.78756	0.655762	-0.353764	-1.25824	-1.30573	-0.199301	-0.843804	-0.507248	1.07885	3.00278	2.74645	0.0223112	0.344285	2.24321	0.499841	0.549782	0.59407	1.17419	-1.45724	-0.319752	0.638629	-1.7977	-0.39184	-0.300597	-0.300941	-0.632337
	CAGL0L04048g		YNL121C	TOM70	Component of the TOM (translocase of outer membrane) complex; involved in the recognition and initial import steps for all mitochondrially directed proteins; acts as a receptor for incoming precursor proteins; TOM70 has a paralog, TOM71, that arose from the whole genome duplication	0			-1.73903	0.342829	0.735083	0.0881495	-0.0894216	0.865499	-0.113907	0.408184	-0.502259	1.37607	0.915826	-0.195385	5.41388	0.979814	-0.104188	-1.10748	1.53193	0.7292	0.242421	0.557778	0.194039	1.50406	-0.493966	-0.534266	-0.100366	1.59446	0.511406	-0.558396	-0.476933	0.452634	0.21879	-0.620742	1.57996	0.204942	1.12475	-1.80879	3.62894	0.690905	0.457329	0.440824	-0.324358
	CAGL0J05588g		YNL086W	SNN1	Subunit of the BLOC-1 complex involved in endosomal maturation; interacts with Msb3p; green fluorescent protein (GFP)-fusion protein localizes to endosomes	0			-1.2534	0.366049	0.608163	1.44214	-0.445705	0.911987	-0.122285	1.6519	-0.589671	1.08868	1.49401	1.07785	5.6887	1.21119	-0.648725	0.695525	1.67279	0.910988	0.161205	-0.570657	0.439739	0.677323	-0.740577	0.344411	0.132322	1.80111	-0.768937	-0.0820728	1.69017	0.108145	0.109392	0.250821	0.100365	-1.24429	0.0948987	-0.203611	1.09978	0.399229	1.00288	0.517044	-0.126316
	CAGL0A02211g	HXT6/7	YDR342C	HXT7	High-affinity glucose transporter; member of the major facilitator superfamily, nearly identical to Hxt6p, expressed at high basal levels relative to other HXTs, expression repressed by high glucose levels; HXT7 has a paralog, HXT4, that arose from the whole genome duplication	0			0.245541	1.01157	-0.660124	1.42716	4.74632	-0.286454	0.404976	0.693226	-1.74908	0.944296	-0.178586	3.8132	8.77835	0.787336	0.996471	3.09331	0.615692	0.53134	-0.00674538	1.87175	2.58419	13.3962	-0.371731	-0.497844	0.109408	0.223968	-0.309448	0.102045	0.293472	0.815716	-0.0621104	-0.236389	0.876306	0.419523	1.24582	0.554767	-1.66676	-0.0775458	-0.634162	-0.872611	-1.12057
	CAGL0H08393g		YDR046C	BAP3	Amino acid permease; involved in uptake of cysteine, leucine, isoleucine and valine; BAP3 has a paralog, BAP2, that arose from the whole genome duplication	0			-1.13354	-0.149389	-0.729328	0.0338803	1.16915	-2.46672	1.47227	1.05477	-2.39788	-0.0734435	-0.274637	0.813899	5.4826	-1.19149	-0.329758	1.39281	1.03239	0.384709	0.267068	0.303735	2.06588	1.11312	0.262509	-1.67728	-0.238672	-0.374404	0.656338	-0.0231566	0.970441	-0.518276	-0.429459	-0.473356	1.00668	0.889745	1.85643	-1.1598	-2.99117	-0.0939881	-1.27621	-1.4403	-0.903945
	CAGL0E05434g		YOR337W	TEA1	Ty1 enhancer activator involved in Ty enhancer-mediated transcription; required for full levels of Ty enhancer-mediated transcription; C6 zinc cluster DNA-binding protein	0			0.936989	-0.192021	0.443793	0.0758032	-1.61146	0.173326	0.708676	-1.61132	-2.20115	1.38797	0.933987	2.73445	5.37605	0.346074	0.786971	1.11357	1.31392	1.37421	-0.307681	-0.00681198	0.417595	2.27115	0.483855	0.784086	1.96303	2.39163	-0.456636	0.742242	0.732014	-0.212528	0.00894942	0.117894	1.15442	-0.0917047	0.934077	0.793493	-0.274076	-0.198726	0.771667	-0.878546	-0.0129571
	CAGL0G08756g		YIL126W	STH1	ATPase component of the RSC chromatin remodeling complex; required for expression of early meiotic genes; essential helicase-related protein homologous to Snf2p	0			-0.881927	0.204135	0.544883	0.239886	-0.271614	1.01249	-0.194199	-0.0597702	-1.26129	1.13646	-0.115243	1.62646	5.11863	0.892809	-1.15031	-0.56351	1.78889	1.06381	-0.254479	-0.104752	0.674896	0.677323	-0.840819	-0.805429	-1.07961	0.0630264	-0.235707	-0.599141	-0.680261	0.998518	-0.0842132	-0.0552024	0.885195	-0.159175	1.53981	-0.0695255	0.875196	-0.526839	-0.0485353	-0.782918	-0.952771
	CAGL0H04213g		YML081W	TDA9	Transcription factor that regulates acetate production; green fluorescent protein (GFP)-fusion protein localizes to the nucleus; null mutant is sensitive to expression of the top1-T722A allele; not an essential gene; TDA9 has a paralog, RSF2, that arose from the whole genome duplication	-0.18439			1.90296	0.701519	0.284854	-0.347085	-3.116	-0.870447	0.187253	-0.477629	-2.17103	0.810749	-0.881422	-0.604578	4.74732	-1.1083	-0.575975	0.0885553	0.727831	-0.266685	-0.498337	-0.394571	-0.530039	7.72425	-0.210793	0.179627	-0.472341	-1.06321	0.383722	-0.0564764	-1.57339	0.851777	0.024661	-0.244884	0.994954	-0.119966	-0.202755	0.69701	-1.4637	-0.166669	-0.309975	-1.01822	-1.43397
	CAGL0J08459g		YDR505C	PSP1	Asn and gln rich protein of unknown function; high-copy suppressor of POL1 (DNA polymerase alpha) and partial suppressor of CDC2 (polymerase delta) and CDC6 (pre-RC loading factor) mutations; overexpression results in growth inhibition; PSP1 has a paralog, YLR177W, that arose from the whole genome duplication	0			0.640126	1.28258	-0.532672	-0.126877	0.357022	-0.247855	-0.363332	0.442039	-0.948091	0.429085	-0.459748	1.08085	4.35332	-0.637024	-0.170897	1.30136	1.67279	0.910988	1.18263	0.718404	0.0622558	-0.751055	-0.0726436	0.640263	0.578308	-1.08926	-0.732505	1.09676	-1.47193	0.345861	0.0210708	-0.280673	0.595316	0.917329	2.17022	1.89878	-0.652738	1.02689	-0.103433	-0.193125	-1.5781
	CAGL0L05016g		YKL072W	STB6	Protein that binds Sin3p in a two-hybrid assay; STB6 has a paralog, STB2, that arose from the whole genome duplication	0			-0.692502	-0.454157	0.265754	1.00455	-1.23031	0.424327	-0.710832	0.54593	-1.96937	0.758825	-0.510487	1.12448	4.90639	0.536452	-0.0868283	3.13066	1.08376	0.167684	1.17685	1.71358	4.63061	6.34343	1.21145	2.09112	2.06194	2.54733	0.135592	-0.452435	2.47698	-0.45305	0.260115	-0.0137091	-0.0317197	0.210125	1.05989	-1.07549	-0.806041	-0.51687	0.891141	0.483656	-0.0719298
	CAGL0E04356g		YHR008C	SOD2	Mitochondrial manganese superoxide dismutase; protects cells against oxygen toxicity; phosphorylated	0			10.587	-1.96512	0.916073	0.420203	-1.25846	-0.0243074	1.96645	2.06718	0.183885	-0.0142986	0.299517	3.2255	5.89532	-1.33915	-1.32599	0.213441	0.105038	-0.157	-0.613882	-0.859691	-3.11165	2.48426	0.218392	0.569816	3.29427	3.92475	-0.760994	0.253593	0.493655	0.0341402	0.700417	1.70522	5.03209	-0.661453	-2.74147	2.34474	0.222583	0.233045	-0.134376	2.24172	1.55491
	CAGL0K09152g		YOR246C	ENV9	Protein proposed to be involved in vacuolar functions; mutant shows defect in CPY processing and defects in vacuolar morphology; has similarity to oxidoreductases, found in lipid particles; required for replication of Brome mosaic virus in S. cerevisiae, a model system for studying replication of positive-strand RNA viruses in their natural hosts	0			1.23688	1.31336	-0.439467	1.32834	0.459718	1.37153	0.17736	0.204899	0.0578368	1.46057	0.779984	5.44226	5.27508	0.85083	-0.0443194	0.669301	2.16211	1.59359	1.518	0.681994	2.59816	2.79411	-0.185534	1.26343	5.13902	3.97019	-0.50742	0.667541	1.16188	2.17171	0.438131	1.99296	4.53527	1.26083	1.35975	3.58412	0.359357	-0.320948	0.75246	0.850535	-0.175779
	CAGL0G05401g		YNL197C	WHI3	RNA binding protein that sequesters CLN3 mRNA in cytoplasmic foci; acts as a cytoplasmic retention factor for Cdc28p and associated cyclins; regulates cell fate and dose-dependently regulates the critical cell size required for passage through Start; Tpk1p (PKA) mediated phosphorylation (S568) inhibits Whi3p function, decreasing its interaction with CLN3 mRNA; WHI3 has a paralog, WHI4, that arose…	0			0.0647804	0.0801887	0.308252	0.199312	-0.598304	0.821113	0.202297	0.878947	-0.415734	1.39637	-0.43858	0.23478	5.07899	0.636079	-0.305805	0.148769	2.2957	1.87744	0.744044	-0.396348	-0.798044	2.50587	-0.178239	-1.46055	-1.77755	-0.0585548	-0.711799	-0.952217	-0.785703	1.26508	-0.84106	0.0826701	-0.797686	1.12295	-0.334823	1.11959	0.638736	0.183846	-0.24151	0.088363	-0.722049
	CAGL0J03718g		YOR243C	PUS7	Pseudouridine synthase; catalyzes pseudouridylation at positions 35 and 56 in U2 snRNA, position 50 in 5S rRNA, position 13 in cytoplasmic tRNAs, and position 35 in pre-tRNA(Tyr); conserved in archaea, vertebrates, and some bacteria	0			0.546056	0.802722	1.22799	1.93258	-0.735167	0.737736	-0.360537	-0.462664	-0.854931	1.18679	0.00310971	5.1543	5.60961	1.18821	-1.00307	0.668017	1.83001	1.11877	1.69861	1.5592	2.84406	1.1522	-0.98085	0.732017	1.87089	1.8203	0.539056	0.299684	1.18717	1.71957	0.136199	0.597213	1.21671	0.0213376	0.652688	3.93697	1.26381	-0.109509	-0.428741	-0.372779	-0.454072
	CAGL0G03201g				0	0			2.04446	-0.577059	-0.123133	0.119945	-1.10765	0.503458	-0.00987687	-0.460839	-1.30482	1.12027	1.40943	0.120674	4.78387	0.830207	0.814249	1.72029	2.24122	1.72889	-0.874349	-1.39756	-2.12395	-0.124348	-1.01129	0.611928	0.622528	3.3538	-0.153442	-0.221712	0.207544	1.09007	-0.172871	-0.263437	-0.114341	-1.38979	-0.768802	-1.43917	-0.0205126	-1.44362	-0.725537	0.313771	-1.04613
	CAGL0E04510g		YOR022C		Putative carboxylic ester hydrolase; similar to bovine phospholipase A1; the authentic, non-tagged protein is detected in highly purified mitochondria in high-throughput studies	0			-0.0296939	0.113298	-0.30511	0.0606713	-2.73618	-0.600726	-0.492691	-0.416775	-2.8579	0.368362	0.63475	0.125239	4.00878	1.313	-0.691177	-0.190938	1.24288	0.364744	-0.745364	-0.079818	0.0202576	1.96264	-0.225588	-0.0406172	1.18893	0.87615	1.08187	0.586228	0.209371	0.47124	0.147725	-0.388123	0.0740594	-0.425885	-0.838266	-1.59959	0.0714821	0.51584	0.100035	-0.569677	-0.969595
	CAGL0M09449g		YBL101C	ECM21	Protein involved in regulating endocytosis of plasma membrane proteins; identified as a substrate for ubiquitination by Rsp5p and deubiquitination by Ubp2p; promoter contains several Gcn4p binding elements; ECM21 has a paralog, CSR2, that arose from the whole genome duplication	-0.573011			3.77863	-0.143678	0.209499	1.10003	-3.75302	-1.3299	-0.0152127	0.823349	-2.12659	0.692216	-0.651973	3.62615	4.64658	-1.08085	0.541926	0.624195	-0.220543	-1.3963	0.981611	0.891317	0.833792	-0.808147	-0.670367	-0.823723	1.86748	0.530105	0.546095	1.92897	0.69397	-1.03647	-0.555	0.499346	1.10054	1.28814	-1.23797	1.29339	-1.48045	-0.398172	0.0491352	-0.271341	-0.382339
	CAGL0E03740g		YHL026C		Putative protein of unknown function; transcriptionally regulated by Upc2p via an upstream sterol response element; YHL026C is not an essential gene; in 2005 the start site was moved 141 nt upstream (see Locus History)	0			-0.154482	0.206808	0.601782	1.89598	-0.935508	-0.29597	1.15602	2.02723	0.298837	0.0544299	-0.0577177	0.924097	5.55672	-0.5725	-1.45458	0.522697	2.10521	0.0911568	-0.151782	1.29832	1.63933	4.77886	-0.332028	-0.907527	0.367369	0.543211	0.00679183	-1.01692	0.418908	0.851777	0.389904	-0.201581	0.970081	-0.177458	0.633123	-0.534461	-1.21873	0.465128	0.881217	0.0595327	0.85197
	CAGL0B00704g	PDI1	YCL043C	PDI1	Protein disulfide isomerase; multifunctional protein of ER lumen, essential for formation of disulfide bonds in secretory and cell-surface proteins, unscrambles non-native disulfide bonds; key regulator of Ero1p; forms complex with Mnl1p that has exomannosidase activity, processing unfolded protein-bound Man8GlcNAc2 oligosaccharides to Man7GlcNAc2, promoting degradation in unfolded protein respon…	0			-0.274472	-0.117398	0.0203078	0.00697926	0.724177	1.43794	-0.00240384	0.258027	0.252957	1.44618	0.39306	0.840872	4.9549	1.24753	0.0400729	0.480128	2.27146	1.91271	-0.522316	-0.508759	0.00401302	6.50411	-0.653523	0.921562	0.42738	0.310128	-0.0185547	-0.00687908	1.95492	1.45015	0.0173201	0.574726	0.0722023	0.0613758	0.0270135	0.287331	1.44128	-0.0755846	-0.0526885	-0.00573353	0.039481
	CAGL0L10868g		YOR271C	FSF1	Putative protein; predicted to be an alpha-isopropylmalate carrier; belongs to the sideroblastic-associated protein family; non-tagged protein is detected in purified mitochondria; likely to play a role in iron homeostasis	-0.0399535			-1.35541	0.402351	0.0604192	0.0843621	1.04004	-0.835077	-0.00670572	-0.710505	-4.10009	-0.185502	0.201536	-0.498083	4.54583	-0.550662	-0.321617	0.658147	1.56585	0.772669	-0.133339	-0.00212486	0.101026	-0.922783	-1.27497	-1.27322	-0.854324	-1.04656	0.0762982	-0.700519	-0.147472	0.398252	0.107794	-0.681554	0.850443	-1.43761	-0.431124	0.45693	-0.64142	0.657819	1.43747	1.1946	0.305337
	CAGL0G07293g		YML029W	USA1	Scaffold subunit of the Hrd1p ubiquitin ligase; also promotes ligase oligomerization; involved in ER-associated protein degradation (ERAD); interacts with the U1 snRNP-specific protein, Snp1p	-1.61086			-5.51578	-1.98427	-0.142315	3.47877	-3.40994	-0.795042	-1.06788	2.22916	-1.993	-1.23511	-0.163815	3.6728	6.98043	-4.82998	-0.00469371	3.06516	0.214201	-1.48534	0.107712	2.43845	10.4614	18.0056	3.0064	2.40505	10.1307	21.857	0.398168	3.07457	13.7813	0.830697	2.67224	4.20669	10.9728	1.45106	5.18832	6.87294	-4.62853	0.0417154	1.50729	4.52183	13.687
	CAGL0J02860g		YER051W	JHD1	JmjC domain family histone demethylase specific for H3-K36; similar to proteins found in human, mouse, drosophila, X. laevis, C. elegans, and S. pombe	0			-1.82831	0.538314	0.275201	0.179906	-0.726951	-2.68043	0.538476	0.457343	-1.34878	-1.56434	0.867984	1.27354	4.03763	-0.622843	-0.631752	-0.0281845	-0.894588	-2.18389	0.0617048	2.00801	1.23722	2.17843	0.718752	0.760085	0.780809	0.900014	0.558824	0.826609	0.767361	-1.54875	-0.129484	-0.088353	0.619168	0.192228	1.18592	-0.692068	-0.803227	0.390284	-0.323526	0.153442	-0.626556
	CAGL0C04609g		YJR099W	YUH1	Ubiquitin C-terminal hydrolase; cleaves ubiquitin-protein fusions to generate monomeric ubiquitin; hydrolyzes the peptide bond at the C-terminus of ubiquitin; also the major processing enzyme for the ubiquitin-like protein Rub1p	0			-0.263584	0.449142	0.456025	0.479024	-0.784618	-1.42471	-0.800724	-0.648265	-0.521228	-0.0508692	-1.31755	2.38409	3.96865	0.0159776	-0.504207	-1.52082	0.0500907	-0.148115	-0.378498	0.830547	1.64047	3.8493	-0.273452	-1.44553	-0.563306	-0.765617	0.747881	0.106932	1.56042	-1.31193	0.262398	0.379676	1.64291	0.32748	-2.59576	0.273744	-1.68245	-0.649311	-0.927486	-0.0668776	-0.0705578
	CAGL0G00902g		YLR335W	NUP2	Nucleoporin involved in nucleocytoplasmic transport; binds to either the nucleoplasmic or cytoplasmic faces of the nuclear pore complex depending on Ran-GTP levels; also has a role in chromatin organization	0			-1.89755	-0.513935	-0.707685	-1.36372	-2.44011	-0.153191	-0.337385	-0.862784	-0.628148	0.264564	-0.605858	4.03075	3.67328	-0.959084	-0.483412	0.476253	0.9751	0.888614	-0.169304	1.12092	0.401947	1.17902	-0.108039	-0.43857	1.25253	0.527129	0.0876487	-0.969156	-0.206508	-0.560826	-0.114733	0.438343	1.5348	2.17222	0.963684	2.13272	2.78657	-0.906799	-1.30495	-0.631897	-2.11389
	CAGL0H02035g		YHR090C	YNG2	Subunit of NuA4, an essential histone acetyltransferase complex; positions Piccolo NuA4 for efficient acetylation of histone H4 or histone H2A; relocalizes to the cytosol in response to hypoxia; similar to human tumor suppressor ING1 and its isoforms ING4 and ING5	0			2.80448	-0.262001	1.43855	2.97051	-0.485594	0.888463	-0.735174	1.27595	-0.803049	1.20419	0.229034	4.61464	6.37034	1.0942	-0.908391	0.259081	2.18874	1.63678	0.322472	1.24411	0.679927	1.38272	-0.704239	-0.462706	0.0639302	0.0240103	0.0829054	0.536943	2.25021	1.26508	0.853363	1.02699	2.00644	-0.354317	-0.397574	2.13229	0.875196	-0.694035	-0.517706	-0.216658	-0.33641
	CAGL0I07535g		YOL098C		Putative metalloprotease	0			0.565408	-0.184853	-0.622142	-0.743439	-1.20307	-1.8504	1.10102	1.18583	0.738503	0.426907	-0.634998	7.10615	4.57751	0.0498796	-0.510856	-0.424367	0.625636	-0.390089	-1.01259	-0.565739	-0.197006	0.500628	-0.302151	-0.348549	3.29709	1.65314	0.648547	-0.00453522	0.254117	0.251742	0.328274	1.90282	2.63982	0.0604665	0.474913	6.38581	0.419478	-0.513754	-0.0633175	-0.602587	-0.31952
	CAGL0H06677g		YIL154C	IMP2'	Transcriptional activator involved in maintenance of ion homeostasis; also involved in protection against DNA damage caused by bleomycin and other oxidants; contains a C-terminal leucine-rich repeat	0			-2.38467	-1.32679	-0.126785	2.16826	-2.11493	-0.16792	-0.339998	-1.4528	-2.32695	0.692216	-0.773595	-1.12218	5.52037	0.645423	2.03213	0.962783	1.40358	0.566161	-1.29765	-1.53865	3.88689	-0.837467	-0.620914	0.714733	-1.6384	0.268037	0.480888	-0.526299	-3.54229	-0.516642	0.237225	-0.492644	0.78984	-0.495286	0.520202	-0.119478	0.905153	0.734471	-0.329509	-1.08705	-1.04431
	CAGL0F00583g		YDR517W	GRH1	Acetylated cis-Golgi protein, involved in ER to Golgi transport; homolog of human GRASP65; forms a complex with the coiled-coil protein Bug1p; mutants are compromised for the fusion of ER-derived vesicles with Golgi membranes; protein abundance increases in response to DNA replication stress	0			3.46341	0.511471	-0.494474	0.394901	-0.597988	-0.0839285	-0.884424	0.253967	-2.315	0.222754	-2.23043	1.15145	3.7453	-0.647637	2.84226	3.36805	1.56585	0.772669	-0.547056	-0.356794	-1.12588	2.03896	0.369035	2.30651	3.5457	5.81502	0.0290164	0.566379	3.9671	-0.0990881	0.430665	0.238633	0.830406	1.71656	2.20155	0.598241	-0.390528	1.39182	1.6668	0.584072	0.68864
	CAGL0M03223g		YJL080C	SCP160	Essential RNA-binding G protein effector of mating response pathway; mainly associated with nuclear envelope and ER, interacts in mRNA-dependent manner with translating ribosomes via multiple KH domains, similar to vertebrate vigilins	-0.568242			-1.20523	0.96702	1.06135	4.23294	-0.113711	-0.316034	0.781081	4.29134	-3.12274	-0.117506	0.141881	3.81984	7.62909	-0.0918299	0.330825	3.36805	1.27092	0.399709	1.67892	1.23871	5.58373	6.27376	0.761912	0.868347	2.35586	4.56065	-1.17532	-0.987601	-0.384441	-0.506182	0.42895	0.460726	1.65075	1.92851	2.50079	0.809235	-0.648798	-0.401464	-1.62423	-0.105506	-1.75604
	CAGL0J06468g		YML100W	TSL1	Large subunit of trehalose 6-phosphate synthase/phosphatase complex; Tps1p-Tps2p complex converts uridine-5'-diphosphoglucose and glucose 6-phosphate to trehalose; mutant has aneuploidy tolerance; protein abundance increases in response to DNA replication stress; TSL1 has a paralog, TPS3, that arose from the whole genome duplication	-0.317576			-2.77315	0.0724754	-0.445545	0.66088	-2.29973	-0.54367	0.224373	0.964373	-3.14739	0.301912	-0.316008	0.115231	4.28134	-1.06241	0.836974	1.70981	2.66698	0.863455	1.15621	0.875046	3.49472	2.37726	0.145653	0.782649	1.3158	2.76839	-0.295059	0.720992	3.67663	0.547064	0.115848	-0.197459	0.273145	-1.23558	-0.827157	-2.02417	-1.70583	0.169573	0.362011	1.29904	1.1217
	CAGL0K07293g		YMR246W	FAA4	Long chain fatty acyl-CoA synthetase; activates imported fatty acids with a preference for C12:0-C16:0 chain lengths; functions in long chain fatty acid import; important for survival during stationary phase; localized to lipid particles; involved in sphingolipid-to-glycerolipid metabolism; forms cytoplasmic foci upon DNA replication stress; FAA4 has a paralog, FAA1, that arose from the whole gen…	0			1.31649	-0.270731	0.314295	0.256458	-1.74076	0.0866436	0.0341978	-0.519851	-1.0588	0.385453	-0.114649	2.67444	3.67853	-0.550662	0.1383	0.602662	1.54879	0.750784	0.793765	0.305427	0.587228	3.19828	0.211562	-0.990365	0.414447	-0.465535	0.58271	-0.729087	0.0311323	0.0789891	0.0325642	0.660918	0.44067	-0.0116163	0.473575	3.59077	-0.0940821	-0.0845166	0.0629167	0.796326	-0.924819
	CAGL0K04741g	SSB2	YNL209W	SSB2	Cytoplasmic ATPase that is a ribosome-associated molecular chaperone; functions with J-protein partner Zuo1p; may be involved in the folding of newly-synthesized polypeptide chains; member of the HSP70 family; SSB2 has a paralog, SSB1, that arose from the whole genome duplication	0			0.279966	-1.20691	-0.204698	1.28082	-2.66692	0.150407	0.91978	1.04125	-0.66057	0.28575	0.554902	3.76311	4.56782	-0.224953	-1.92753	0.301929	1.63622	0.863455	0.0989404	-0.916588	0.0825617	0.289366	0.54024	-0.00214875	2.21047	1.25293	0.882718	-0.194659	0.158789	0.5483	0.0180286	0.666649	0.0588168	1.54334	2.6019	1.42247	-0.513315	-0.753316	0.489414	-0.0243904	-1.06199
	CAGL0M00616g		YJR126C	VPS70	Protein of unknown function involved in vacuolar protein sorting	0			-0.531153	-0.342884	0.140047	1.76412	-0.767377	0.717882	1.35726	1.22782	-1.79945	0.829396	-0.0792624	2.81649	5.02866	0.599612	1.05987	2.67522	2.27146	1.91271	-0.363032	-1.3006	1.06044	0.831427	0.927132	3.6475	2.428	2.83943	-0.750509	0.194539	3.28634	1.19117	2.72382	1.57477	0.326998	0.784585	3.83533	-0.33809	0.235296	-0.235967	0.896524	1.43094	0.412039
	CAGL0L11484g		YML074C	FPR3	Nucleolar peptidyl-prolyl cis-trans isomerase (PPIase); FK506 binding protein; phosphorylated by casein kinase II (Cka1p-Cka2p-Ckb1p-Ckb2p) and dephosphorylated by Ptp1p; FPR3 has a paralog, FPR4, that arose from the whole genome duplication	-0.367823			-2.12415	0.532086	0.469471	-1.22222	-1.94442	-0.0512709	1.17828	0.254002	-3.01246	0.23049	-0.637065	2.7539	4.40915	-0.501566	0.3728	-0.571031	1.4825	0.666143	0.138487	0.701171	-0.737092	-0.218487	0.61576	-1.32454	0.882822	0.319426	0.0603235	-0.217093	0.499274	2.03311	-0.0837364	0.310617	1.45572	-0.955397	-0.241651	0.426533	-0.866359	-0.67824	-0.169777	-1.2741	-2.14334
	CAGL0A01193g		YPL267W	ACM1	Pseudosubstrate inhibitor of the APC/C; suppresses APC/C [Cdh1]-mediated proteolysis of mitotic cyclins; associates with Cdh1p, Bmh1p and Bmh2p; cell cycle regulated protein; the anaphase-promoting complex/cyclosome is also known as APC/C	0			1.64229	-0.571501	-0.524416	-1.57603	2.16867	-1.9249	0.319977	-0.43122	-2.4531	0.00258266	-0.600498	3.18967	5.38929	-0.972477	1.06057	0.348681	-1.99288	-0.00259037	-0.415269	-0.212043	-2.05681	-0.850438	-0.345844	-1.06096	1.5267	1.33148	-0.00198714	-2.58646	-1.47398	1.59409	-0.168368	1.2899	1.52972	-1.77306	0.530869	1.85928	-0.379167	-0.466323	-0.378927	-1.41002	-0.85538
	CAGL0F01265g	YAP7	YOL028C	YAP7	Putative basic leucine zipper (bZIP) transcription factor; YAP7 has a paralog, YAP5, that arose from the whole genome duplication	-0.102541			3.34905	0.713734	-1.82583	-4.10743	-3.64951	-1.2547	-1.06879	-2.26528	-3.31632	0.338779	0.0422487	1.55514	3.55488	-1.05363	0.0610629	-2.5191	-0.0334438	-1.1758	0.160491	-0.275787	-4.27777	-1.25244	-0.864463	-1.09302	2.00191	1.4841	0.302066	-1.65857	-5.19504	-0.805357	-0.208655	0.484077	1.26124	-1.47139	-1.13517	1.70277	0.857524	-0.828722	-0.93406	-1.65878	-1.29299
	CAGL0C05379g	SSB1	YDL229W	SSB1	Cytoplasmic ATPase that is a ribosome-associated molecular chaperone; functions with J-protein partner Zuo1p; may be involved in folding of newly-made polypeptide chains; member of the HSP70 family; interacts with phosphatase subunit Reg1p; SSB1 has a paralog, SSB2, that arose from the whole genome duplication	0			-1.64255	1.08137	0.790387	3.30223	-1.27157	2.31342	0.128185	2.09605	-1.46998	0.653768	1.34661	2.96655	6.51115	-0.484085	-0.409608	2.05561	-0.135884	-1.29664	-0.506985	-0.118142	4.00689	8.03162	0.540074	0.148451	0.674723	0.242825	1.7045	1.99223	3.89679	1.14642	-0.506411	-0.248123	0.181471	0.338553	0.856992	1.75396	-0.458765	-0.425908	0.560589	1.69205	-0.728787
	CAGL0G01452g		YNL044W	YIP3	Protein localized to COPII vesicles; proposed to be involved in ER to Golgi transport; interacts with members of the Rab GTPase family and Yip1p; also interacts with Rtn1p	0			1.44639	-0.0931994	-1.0146	2.77116	5.08091	-0.276886	-0.908091	1.52597	-1.04732	0.132759	-1.21825	4.39892	8.25774	-1.35404	-1.33207	1.91068	0.268261	0.11372	0.948153	1.92959	3.46991	14.9007	-0.234993	0.0345925	-0.422104	-0.45924	-0.403118	0.179338	-0.793337	-0.826293	-0.0619291	-0.0350871	0.227301	0.50585	0.0900426	1.0601	-1.26401	0.164474	0.701471	0.133215	-0.546719
	CAGL0A01045g		YPL262W	FUM1	Fumarase; converts fumaric acid to L-malic acid in the TCA cycle; cytosolic and mitochondrial distribution determined by the N-terminal targeting sequence, protein conformation, and status of glyoxylate shunt; phosphorylated in mitochondria	-0.105183			10.7216	0.609324	-1.67383	-1.32838	0.776151	0.349804	-1.80385	-2.0771	-1.18729	1.13469	0.0389566	1.90136	4.3019	-2.13282	1.5916	-0.830392	1.85108	2.02914	-0.441982	-3.21705	-3.61443	13.0577	-0.278964	-3.68928	2.1766	2.88344	0.231018	-1.01066	-2.19215	0.214562	-0.949246	0.151132	5.90358	-0.0533122	-3.59851	0.990784	-1.10889	-1.05136	-1.77399	-1.44458	-0.669681
	CAGL0G07337g		YDR456W	NHX1	Na+/H+ and K+/H+ exchanger; required for intracellular sequestration of Na+ and K+; located in the vacuole and late endosome compartments; required for osmotolerance to acute hypertonic shock and for vacuolar fusion; ortholog of human NHE9, which is linked to autism	0			0.159716	0.498194	0.470947	1.80251	0.193771	1.25764	0.767842	2.49236	-0.836665	1.12027	-0.0147092	1.59856	5.65425	0.957675	-0.220388	2.37479	1.8943	1.20577	-0.663643	0.599932	-1.02095	1.10105	1.01251	2.08863	1.53572	2.98231	0.462794	2.04776	8.3467	0.811793	2.44663	2.25865	-0.0325103	0.401541	2.19691	-1.04125	0.660718	1.69453	0.926943	1.47639	1.57079
	CAGL0G08734g		YNL067W	RPL9B	Ribosomal 60S subunit protein L9B; homologous to mammalian ribosomal protein L9 and bacterial L6; RPL9B has a paralog, RPL9A, that arose from a single-locus duplication	0	60S		14.5901	0.958856	0.297058	3.20114	-1.36663	0.335392	-0.358796	0.239148	-2.20448	1.46941	1.48652	2.29747	6.31157	0.378076	-0.480187	-0.774573	2.03375	1.40072	0.249735	0.73124	2.68478	2.07723	-0.26037	0.12172	0.453204	2.33045	-1.06007	0.313128	-1.30753	0.887922	-0.0596673	0.345876	1.94603	0.700422	0.946389	0.66419	0.135312	-0.0769097	0.346182	0.233715	-0.86452
	CAGL0F01991g		YLR050C		Putative protein of unknown function; green fluorescent protein (GFP)-fusion protein localizes to the endoplasmic reticulum; YLR050C is not an essential gene	-0.934744			-3.0049	-0.185346	0.194052	6.18143	3.20882	-0.222315	0.263544	3.56095	-4.16318	1.281	0.713302	2.04006	9.27737	-1.68363	-0.535106	4.01841	-1.00729	0.348357	2.11424	1.05422	5.37702	9.12684	1.03098	2.06507	1.75666	2.49241	0.433425	1.00516	10.0299	-0.000916095	1.69096	1.23964	2.04162	-1.04716	0.360765	-1.46377	-0.187163	-0.995727	1.35043	1.71927	3.54797
	CAGL0A01562g		YGL031C	RPL24A	Ribosomal 60S subunit protein L24A; not essential for translation but may be required for normal translation rate; homologous to mammalian ribosomal protein L24, no bacterial homolog; RPL24A has a paralog, RPL24B, that arose from the whole genome duplication	0	60S		7.0351	1.87571	0.508116	3.13611	0.490087	1.18908	-0.212038	0.578117	3.58077	1.18679	-0.2107	1.82021	6.67643	0.80982	-0.111167	1.72029	2.24122	1.72889	-0.0064123	0.186135	1.54933	1.20568	-0.369032	-0.352918	0.267128	3.30436	-0.614538	-1.262	2.20968	0.717543	0.582759	0.952339	2.4543	-0.523097	1.6891	1.75469	2.06198	0.352081	0.634277	-0.854935	-0.853889
	CAGL0K03025g		YMR071C	TVP18	Integral membrane protein; localized to late Golgi vesicles along with the v-SNARE Tlg2p; may interact with ribosomes, based on co-purification experiments	0			4.47978	-1.75054	-0.558626	0.897404	7.34145	0.372091	0.24971	0.102635	-0.115578	0.068399	0.303511	7.44535	10.4255	-0.461553	-0.497715	2.16553	0.665902	-0.341527	1.52415	1.90036	2.97697	9.41882	1.03247	1.83923	3.64049	2.43591	1.35524	1.34832	3.39355	-0.33085	0.535332	1.50085	1.67573	0.447551	0.733626	2.27609	-1.25501	-0.358534	1.07552	-0.516882	1.98251
	CAGL0M11704g	AHP1	YLR109W	AHP1	Thiol-specific peroxiredoxin; reduces hydroperoxides to protect against oxidative damage; function in vivo requires covalent conjugation to Urm1p	-0.422878			-1.81656	0.199523	0.803938	-0.0762902	-0.646208	-1.61899	-0.553948	-1.19008	-4.94225	-0.759874	-0.18468	-0.87178	3.87918	-1.97461	0.269577	-0.562842	-0.540795	-1.77171	-0.701421	0.0829865	0.193234	-2.94602	1.28883	-0.65445	-1.3019	-2.02937	1.59588	0.305757	1.67692	1.43357	0.292768	-0.160785	1.88748	0.74331	-1.11458	-0.604993	-3.18944	-0.515704	-0.25784	0.75588	0.0754994
	CAGL0I02926g		YDR496C	PUF6	Pumilio-homology domain protein; binds the 3' UTR of ASH1 mRNA and represses its translation, resulting in proper asymmetric localization of ASH1 mRNA; also co-sediments with the 60S ribosomal subunit and is required for its biogenesis	0			10.2259	2.25106	0.653473	5.97178	-0.633828	0.799632	0.803012	3.08004	0.397967	1.31583	0.915826	0.816107	9.01827	0.979814	0.0400729	0.109448	2.27146	1.91271	1.64742	0.896731	0.749859	1.44779	-0.572819	-0.183192	0.352095	1.9443	-0.0185547	-0.00687908	0.10254	1.45015	0.103557	0.398759	1.42402	1.08897	2.59438	4.34389	2.04997	-0.213552	-0.29544	0.352373	-0.498929
	CAGL0F08613g		YGR002C	SWC4	Component of the Swr1p complex that incorporates Htz1p into chromatin; component of the NuA4 histone acetyltransferase complex	0			-0.785778	0.179514	0.0331226	0.177996	0.459718	1.37153	-0.00240384	0.01573	0.252957	1.44618	-0.0331746	2.53377	4.49243	1.24753	0.0400729	0.109448	2.27146	1.91271	0.0623035	0.0726927	0.0023577	1.57198	-0.155044	0.140208	0.715921	1.39462	-0.0185547	-0.00687908	0.10254	1.45015	0.146466	-0.15188	0.357294	0.0613758	1.14302	0.287331	1.44128	-0.0755846	-0.0526885	-0.00573353	0.039481
	CAGL0I09394g		YBR269C	FMP21	Putative protein of unknown function; the authentic, non-tagged protein is detected in highly purified mitochondria in high-throughput studies	0			-1.45799	1.06717	0.00897549	-0.739105	-2.3277	-0.314848	0.81825	-0.246076	-1.8127	0.917696	0.568963	-0.455963	3.96312	-0.200063	0.0256552	0.494085	1.51527	0.707905	-0.328183	-0.113653	-2.32768	2.57445	0.136845	0.0484163	0.650995	0.768866	-0.539626	-0.283341	0.142739	0.621909	-0.22246	-0.423791	0.136723	-0.0732499	0.743277	-0.9885	-0.452731	-0.500718	-0.372419	0.381381	-0.582247
	CAGL0J02640g		YFR037C	RSC8	Component of the RSC chromatin remodeling complex; essential for viability and mitotic growth; homolog of SWI/SNF subunit Swi3p, but unlike Swi3p, does not activate transcription of reporters	0			0.030725	0.995149	0.686201	0.470371	0.272609	1.29421	-0.123638	0.430123	-0.415734	1.39637	-0.201268	-0.159941	4.41392	0.85083	1.6316	1.37893	2.21529	1.68185	0.0871676	0.101703	-0.342436	1.51433	-0.297043	-1.76721	0.315158	0.575886	-0.247904	0.23408	-0.234362	1.0586	-0.414121	-0.304511	0.970716	0.965378	1.0722	0.00892598	0.954855	-0.372571	-0.672311	-0.722658	-0.692239
	CAGL0H08129g		YOR030W	DFG16	Probable multiple transmembrane protein; involved in diploid invasive and pseudohyphal growth upon nitrogen starvation; is glycosylated and phosphorylated; interacts with Rim21p and Rim9p in the plasma membrane to form a pH-sensing complex in the Rim101 pathway and is required to maintain Rim21p levels; required for accumulation of processed Rim101p	0			-0.583028	0.436903	0.190911	-1.9631	-1.20771	0.173326	0.423757	-0.254369	-1.58441	0.66022	-0.432125	1.55133	3.66417	0.20781	1.38983	0.743061	1.98552	1.33211	-0.584496	-0.653592	0.61107	-0.303365	0.135443	-1.14599	0.746443	1.30284	0.155643	-0.22299	-2.09012	0.740411	-0.246964	0.0833601	-0.152834	1.05153	-0.693839	-0.0978654	-0.206628	-0.0739053	-0.112565	0.246267	-0.13746
	CAGL0J02750g		YER048C	CAJ1	Nuclear type II J heat shock protein of the E. coli dnaJ family; contains a leucine zipper-like motif, binds to non-native substrates for presentation to Ssa3p, may function during protein translocation, assembly and disassembly	0			-1.84935	-0.297311	-0.481634	-1.04401	-1.41041	-1.74693	-0.748737	-0.724906	-2.76115	-0.432519	-0.0824508	-0.395168	2.53821	-0.661222	-0.586026	-0.979003	-0.867129	1.36653	-0.90327	-0.474085	0.139186	-0.779687	0.628539	-0.364821	1.07775	0.446989	0.0198303	0.0892519	0.693354	0.580105	-0.0676051	0.453895	0.681756	-0.287638	-0.0341216	1.70601	-1.82266	0.26063	-1.11177	0.0815058	-0.0474866
	CAGL0E03003g		YGR147C	NAT2	Protein of unknown function; has an apparent role in acetylation of N-terminal methionine residues	0			12.9876	0.551568	-0.00314879	2.61606	3.2305	0.464846	0.0690854	0.941362	0.626647	0.501822	1.16398	5.06006	6.18811	1.04256	1.528	2.21523	1.78889	1.06381	0.118234	-0.376886	0.769601	7.5958	-0.125757	-0.363629	2.04049	7.25102	-0.27446	-0.455888	1.22393	1.45671	0.970658	1.16227	1.40186	-0.388395	2.51817	4.50602	10.4234	-0.582644	-0.61778	-0.0157175	1.38086
	CAGL0F01727g		YLR059C	REX2	3'-5' RNA exonuclease; involved in 3'-end processing of U4 and U5 snRNAs, 5S and 5.8S rRNAs, and RNase P and RNase MRP RNA; localized to mitochondria and null suppresses escape of mtDNA to nucleus in yme1 yme2 mutants; RNase D exonuclease	-0.219915			0.192505	0.826678	0.316033	-0.0825023	-2.34035	-2.2522	0.551184	0.632426	1.49123	1.23262	0.372679	2.75202	4.43681	2.38038	-0.0294682	0.25739	0.0997339	-0.737322	0.0357353	-0.762727	0.476645	-0.118339	0.122204	-0.377757	1.87385	-0.0558168	0.868991	-0.136035	1.61457	-0.326287	0.357853	1.48162	1.78852	-1.00288	-0.923759	1.53183	-3.93581	0.0984771	-0.81551	-0.145425	0.519224
	CAGL0C05115g	ARG1	YOL058W	ARG1	Arginosuccinate synthetase; catalyzes the formation of L-argininosuccinate from citrulline and L-aspartate in the arginine biosynthesis pathway; potential Cdc28p substrate	-0.123488			0.492032	0.480188	-0.559773	-0.160713	-2.15917	0.504415	0.257097	-1.06844	0.964045	-0.117506	0.11411	4.45177	3.85976	0.298978	0.220904	-0.497944	-0.125713	-2.58507	-0.778253	0.162025	1.05709	6.95104	0.0838667	-0.584876	1.61811	2.03686	-0.227747	0.0759187	0.319945	-0.401685	0.2459	0.835678	2.15039	-0.407387	-0.610703	1.37242	-0.501322	0.0443676	0.17184	0.363217	0.41062
	CAGL0H04477g		YMR162C	DNF3	Trans-golgi network aminophospholipid translocase (flippase); maintains membrane lipid asymmetry in post-Golgi secretory vesicles; localizes to the trans-Golgi network; likely involved in protein transport; type 4 P-type ATPase	-0.481211			-1.21403	-0.360077	0.598227	-1.53751	-1.58322	-1.04757	-0.0916986	0.0612867	-3.42004	-0.518699	0.859359	2.33722	3.45442	0.339423	-1.51605	-1.48082	0.152642	-0.955491	-1.95008	1.48923	0.987917	-0.0620836	0.82037	-1.17525	-0.535747	-0.634661	0.944712	-0.394461	-0.724841	-0.97446	0.351082	0.824845	3.58659	0.7243	1.2811	2.59718	2.20719	-0.694768	-0.741371	0.368922	-0.726668
	CAGL0F03223g		YDR436W	PPZ2	Serine/threonine protein phosphatase Z, isoform of Ppz1p; involved in regulation of potassium transport, which affects osmotic stability, cell cycle progression, and halotolerance; PPZ2 has a paralog, PPZ1, that arose from the whole genome duplication	0			0.257205	-0.205617	-0.229705	-0.941764	-1.8954	-0.017926	-1.03771	-1.52869	-2.61483	0.559017	0.0310704	2.53251	3.3571	0.0918684	-0.81937	0.25925	1.98552	1.33211	-0.64491	-2.84835	-8.12222	-1.12353	-0.921626	-2.33187	0.906237	7.35533	-0.0301181	0.342547	0.822374	0.651398	0.201766	0.439439	2.58662	0.890625	-0.44378	0.934644	-0.0649715	0.858849	-0.385695	-0.193327	1.31881
	CAGL0I08261g		YER022W	SRB4	Subunit of the RNA polymerase II mediator complex; associates with core polymerase subunits to form the RNA polymerase II holoenzyme; essential for transcriptional regulation; homozygosity of the human MED17 L371P mutation is associated with infantile cerebral and cerebellar atrophy with poor myelination	0			-1.715	0.72484	-0.034944	-0.696653	-1.4098	0.307025	-0.0635197	0.415938	-1.4672	1.05809	-0.368601	1.37493	3.81462	0.298978	0.437142	3.39939	1.65438	0.887031	1.13935	0.759954	-0.421894	0.79133	-0.10004	-0.876445	-0.51884	1.46338	-0.451571	-0.00104742	-0.808962	0.230369	-0.446378	-0.366526	0.27702	-0.203183	0.237461	-0.87528	-0.165123	-0.0138088	0.421383	0.761187	0.118671
	CAGL0M09977g		YLR401C	DUS3	Dihydrouridine synthase; member of a widespread family of conserved proteins including Smm1p, Dus1p, and Dus4p; contains a consensus oleate response element (ORE) in its promoter region; forms nuclear foci upon DNA replication stress	0			0.448885	0.782043	-0.333629	-0.0947397	-2.26233	-0.51868	-0.0108947	-0.384735	-1.50525	1.04314	0.268635	3.23069	3.78676	1.23335	0.432775	1.11985	1.60059	0.817388	0.0953701	0.364754	0.825107	-0.786336	-0.83605	-0.434185	2.26792	-0.137842	-0.0130349	0.695046	-0.207994	0.0789891	0.166227	0.888553	0.268929	-0.215014	-0.309384	2.22586	1.19565	-0.268358	-0.39757	-0.138265	-0.223644
	CAGL0K06787g		YBR218C	PYC2	Pyruvate carboxylase isoform; cytoplasmic enzyme that converts pyruvate to oxaloacetate; differentially regulated than isoform Pyc1p; mutations in the human homolog are associated with lactic acidosis; PYC2 has a paralog, PYC1, that arose from the whole genome duplication	-0.161323			-0.707865	1.24748	0.386784	-1.38906	-1.42954	-1.50006	0.155003	-3.13829	-1.27349	-1.72147	1.97958	3.18401	3.11268	-0.310208	0.20653	-2.35464	1.16146	1.18962	-0.7979	-1.46723	-3.8768	-1.46381	0.055901	-0.645134	0.291076	0.751265	0.534359	-0.598645	0.241858	-0.0327759	-0.148538	0.155333	0.226629	-0.182974	-0.843532	-0.592188	-1.20959	0.531872	-0.963598	-0.246087	-0.893082
	CAGL0J03124g		YER069W	ARG5,6	Acetylglutamate kinase and N-acetyl-gamma-glutamyl-phosphate reductase; N-acetyl-L-glutamate kinase (NAGK) catalyzes the 2nd and N-acetyl-gamma-glutamyl-phosphate reductase (NAGSA), the 3rd step in arginine biosynthesis; synthesized as a precursor which is processed in the mitochondrion to yield mature NAGK and NAGSA; enzymes form a metabolon complex with Arg2p; NAGK C-terminal domain stabilizes …	0			0.743904	1.4747	-0.439067	-0.74409	-1.04775	0.0746639	-0.675155	-0.484834	-1.38889	0.598556	0.479087	4.37814	3.31882	1.0942	-0.00537996	-1.65875	1.10928	0.199147	-0.723461	-0.813695	-0.858149	1.54933	0.439789	0.500718	2.30233	0.434137	0.587558	0.0242667	-0.934374	0.0221783	-0.03451	0.73998	2.01735	-1.6307	-0.251503	0.857292	0.617068	-0.198617	0.247056	0.14729	-0.619434
	CAGL0K11880g		YDR033W	MRH1	Protein that localizes primarily to the plasma membrane; also found at the nuclear envelope; the authentic, non-tagged protein is detected in mitochondria in a phosphorylated state; MRH1 has a paralog, YRO2, that arose from the whole genome duplication	-0.242508			1.17284	-0.203594	0.478161	0.976751	-0.641127	-0.624666	0.123992	-0.295852	-3.73475	-0.15491	0.553322	1.75402	3.6774	-0.192482	-0.563902	0.562088	1.67279	0.910988	0.698435	-0.539514	-0.144456	2.78038	-0.02922	-1.66601	0.170392	-1.54683	1.14411	1.74564	1.1505	0.295275	-0.48884	-0.0449314	0.744142	-0.550168	-0.420221	-0.988056	-1.29973	-1.2752	0.146079	-0.272047	-1.39884
	CAGL0L11088g		YOR283W		Phosphatase with a broad substrate specificity; has some similarity to GPM1/YKL152C, a phosphoglycerate mutase; YOR283W is not an essential gene	0			-0.328454	0.819913	0.416443	0.935386	-1.57285	0.199071	0.996762	0.374703	0.908196	1.33566	0.640794	2.56148	4.03265	-0.415889	-0.606231	-0.828242	0.891694	-0.0676715	-0.146305	1.37118	1.34687	-1.09955	-0.37806	0.188619	0.909493	0.376971	0.15597	-0.025838	0.55968	-0.35365	-0.121452	0.527298	1.84179	-0.645528	0.983664	-0.0378001	-0.752351	0.230845	0.674424	0.41423	-0.867945
	CAGL0L07436g	PHO2	YDL106C	PHO2	Homeobox transcription factor; regulatory targets include genes involved in phosphate metabolism; binds cooperatively with Pho4p to the PHO5 promoter; phosphorylation of Pho2p facilitates interaction with Pho4p; relocalizes to the cytosol in response to hypoxia	-0.220884			-1.08023	-2.66114	-0.468041	1.28418	3.05217	0.512698	0.455912	1.073	2.15964	0.817331	-0.791293	-1.03688	5.74467	-1.33707	1.44047	1.81889	1.24288	0.364744	0.700564	0.780438	10.4511	11.0043	0.0183529	0.2475	1.52669	13.3322	1.38342	1.88112	2.00708	0.295275	0.244923	-0.244042	2.51375	0.567117	0.418436	-3.10126	4.41541	-0.775772	-0.274109	-0.977654	-2.34279
	CAGL0G00418g		YGR274C	TAF1	TFIID subunit, involved in RNA pol II transcription initiation; possesses in vitro histone acetyltransferase activity but its role in vivo appears to be minor; involved in promoter binding and G1/S progression; relocalizes to the cytosol in response to hypoxia	0			7.42251	-0.56244	-0.0766243	0.725981	-1.10765	0.503458	0.392464	-0.0252231	-0.41787	1.25841	1.08086	4.31272	3.95044	0.617757	-1.24041	-0.278755	3.12509	-0.461074	1.1473	1.26829	1.38129	0.605869	-0.432029	0.102219	1.4416	1.57442	-0.931509	-1.08868	2.14899	1.29284	-0.00152873	1.26212	1.61734	-0.974296	-0.500566	3.07292	0.341091	-1.00537	0.279704	0.13559	0.814405
	CAGL0F01023g		YOL041C	NOP12	Nucleolar protein involved in pre-25S rRNA processing; also involved in biogenesis of large 60S ribosomal subunit; contains an RNA recognition motif (RRM); binds to Ebp2; similar to Nop13p and Nsr1p	0	60S		4.88924	0.716093	-0.330101	2.66081	-0.304031	0.737736	0.776565	1.57801	-0.655814	1.33566	-0.603516	0.414991	5.3006	0.914174	-1.03018	-0.118204	2.10954	1.51222	-0.386895	0.125663	1.84685	0.997159	-0.465324	0.0297902	0.8681	2.39028	0.0695755	-0.510661	-0.445615	0.887922	0.0993071	0.139222	1.75953	1.43786	2.10567	1.5719	1.94747	-0.571767	-0.191185	0.159398	-0.324463
	CAGL0F06941g	PYC1	YGL062W	PYC1	Pyruvate carboxylase isoform; cytoplasmic enzyme that converts pyruvate to oxaloacetate; differentially regulated than isoform Pyc2p; mutations in the human homolog are associated with lactic acidosis; PYC1 has a paralog, PYC2, that arose from the whole genome duplication	-0.790673			-1.60121	0.300776	-0.894326	-1.85974	-0.423555	-1.43017	0.174885	-0.035767	-3.63264	-0.336955	0.484212	1.30243	2.77327	-2.19825	0.88397	-0.348372	0.416949	-0.640618	0.308306	0.408331	-0.139966	1.96575	0.770181	-0.348622	2.31458	2.26683	-0.31027	0.937237	1.49574	1.27288	0.362625	0.685551	2.27625	0.318186	0.425334	1.6905	-3.16354	0.183329	-0.252555	0.900467	-0.720488
	CAGL0K04895g		YNL215W	IES2	Protein that associates with the INO80 chromatin remodeling complex; associates with the INO80 complex under low-salt conditions; essential for growth under anaerobic conditions; protein abundance increases in response to DNA replication stress	0			-0.291146	0.46578	-0.340622	-1.3645	1.29134	1.07773	-0.230957	-1.57856	-1.05894	-1.46064	-0.0345399	-0.259202	3.88548	-0.200063	-1.44729	-0.146728	1.43465	0.605437	0.254378	0.943326	1.87738	-0.855462	0.984243	2.26069	1.53863	0.970356	0.287348	0.544053	1.63133	0.278787	0.191674	0.346944	0.490789	1.03137	0.866969	-0.924833	-0.501322	0.136476	0.643039	0.0120531	1.22228
	CAGL0J06402g		YDL182W	LYS20	Homocitrate synthase isozyme; catalyzes the condensation of acetyl-CoA and alpha-ketoglutarate to form homocitrate, which is the first step in the lysine biosynthesis pathway; LYS20 has a paralog, LYS21, that arose from the whole genome duplication	0			-0.379358	0.400467	-0.88177	-1.18139	-0.686797	0.135549	-0.651339	0.0243943	-1.2456	0.501822	-0.281072	0.597267	3.09329	-0.286135	-0.917024	0.164075	1.72957	0.985331	-0.235807	0.240385	-0.490049	2.76719	-0.149037	0.297347	1.21836	0.768866	-0.715241	0.176527	-0.629676	0.861965	0.300679	-0.0188241	0.592035	-0.329922	-0.0141348	0.480668	-0.313571	0.971528	0.944319	1.07858	-0.438047
	CAGL0H01947g		YJR056C		Protein of unknown function; green fluorescent protein (GFP)-fusion protein localizes to both the cytoplasm and the nucleus; relative distribution to the nucleus increases upon DNA replication stress	0			0.586138	0.269375	0.431888	0.286743	2.78636	1.33231	-0.80354	-0.548233	-0.415734	1.39637	0.39306	4.46123	5.36927	1.24753	-0.497421	-0.999466	2.21529	1.68185	-0.908629	-0.274149	-0.99715	1.32068	0.419854	0.140208	2.51917	1.87876	-1.08949	-1.07107	-0.898462	1.22742	0.0390918	0.448225	2.8281	0.0613758	0.0270135	2.0771	1.44128	-0.0755846	-0.0526885	-0.00573353	0.039481
	CAGL0K00407g		YKL207W	EMC3	Member of conserved ER transmembrane complex; required for efficient folding of proteins in the ER; required for respiratory growth; null mutant displays induction of the unfolded protein response; homologous to worm Y62E10A.10/EMC-3, fly CG6750, human TMEM111	0		2001-dup	-0.416102	1.28839					0.194216	0.373955	-0.63358	1.07326	-0.972757	1.46516	3.65357	0.599612	-0.41766	0.286466	1.78889	1.06381	0.818032	0.120744	1.66959	0.378269	-0.390633	-0.860568	-1.03817	-0.545774	-1.07963	-0.159612	0.148953	0.763726	-0.0380598	0.491559	-0.492565	0.79358	0.346875	1.33868	0.800015	0.261962	-1.20625	-0.247898	-0.403899
	CAGL0I01892g		YHR151C	MTC6	Protein of unknown function; mtc6 is synthetically sick with cdc13-1	0			-0.147247	-0.513869	0.290661	1.68054	0.272609	1.29421	-0.242361	0.89783	0.0578368	1.46057	0.10357	0.293886	4.24513	1.28393	-0.737951	3.16197	2.08383	1.47377	0.957609	0.603058	3.36829	12.5714	-0.372335	0.420833	-0.120519	-0.103544	0.409617	0.800913	4.64822	1.26508	0.481193	1.43533	-0.0327838	0.0613758	0.536061	1.8587	1.44128	-0.571767	-0.377027	0.829697	1.69778
	CAGL0C01331g		YIL110W	HPM1	AdoMet-dependent methyltransferase; involved in a novel 3-methylhistidine modification of ribosomal protein Rpl3p; seven beta-strand MTase family member; null mutant exhibits a weak vacuolar protein sorting defect and caspofungin resistance	0			12.061	-0.19201	-0.085525	2.40572	0.193771	1.25764	-0.227292	1.88654	-0.351549	1.22192	-0.838742	-0.704259	4.93712	1.11767	0.662328	2.35098	2.27146	1.91271	-0.892257	-0.706508	2.0731	0.79133	-0.353184	0.562952	-0.370155	2.55523	0.259894	0.482143	1.63123	1.45015	0.146466	0.0984794	0.634635	-1.12274	-0.583098	1.93661	1.06941	-0.109139	0.675797	0.0692781	-0.0074394
	CAGL0K03817g	POM152	YMR129W	POM152	Glycoprotein subunit of transmembrane ring of nuclear pore complex; contributes to nucleocytoplasmic transport, nuclear pore complex (NPC) biogenesis and spindle pole body duplication; homologous to human NUP210	-0.41313			-1.39646	-0.354306	-0.534402	-1.08078	-4.04261	-2.0373	-1.06469	-1.09126	-3.61866	-0.931108	-0.227269	1.46615	1.94061	-1.65394	0.701015	0.424216	-0.737474	-2.00115	1.20725	1.52961	-0.0398026	-0.861121	-0.382176	-0.345493	0.542702	-0.802088	0.759345	-0.352192	-0.222167	-0.0170634	0.0556674	0.725062	1.90894	0.977447	0.0492002	1.32127	-1.3075	0.739828	-1.01317	-0.322002	-0.235051
	CAGL0J02816g		YER049W	TPA1	Poly(rA)-binding protein; involved in translation termination efficiency, mRNA poly(A) tail length and mRNA stability; interacts with Sup45p (eRF1), Sup35p (eRF3) and Pab1p; similar to prolyl 4-hydroxylases; binds Fe(III) and 2-oxoglutarate	-0.292087			-0.53589	0.314309	0.0673845	0.613435	2.10267	1.85874	0.288316	1.17549	-1.46227	0.123289	-0.252948	1.40297	4.56919	1.03318	0.903529	2.30593	3.35015	-1.03117	-0.321833	-0.906621	-0.240689	3.72402	-0.372996	-0.717555	1.04983	-0.0377315	-0.430311	-1.66471	-0.828257	1.62784	-0.288623	-0.0495416	1.04384	-1.07576	0.572213	-0.214692	-1.98115	-1.22816	-1.24299	0.169456	-2.0084
	CAGL0J03564g		YCR067C	SED4	Integral ER membrane protein that stimulates Sar1p GTPase activity; involved in COPII vesicle budding through disassociation of coat proteins from membranes onto liposomes; binds Sec16p; SED4 has a paralog, SEC12, that arose from the whole genome duplication	0			1.15166	-0.133339	0.757802	0.510592	-2.99514	-0.316034	0.04138	0.338678	0.238188	0.0613999	0.34113	2.05256	3.21018	-0.381127	-1.01067	2.91478	0.973254	0.0319711	0.370678	0.328992	0.942302	1.56645	0.725576	1.3853	2.69277	4.0031	-0.973419	0.577386	2.92346	1.84241	0.734002	0.0210148	0.791824	1.95904	1.05483	0.054565	-0.664005	0.451217	0.0844955	1.57112	0.171395
	CAGL0F03113g		YDR425W	SNX41	Sorting nexin; involved in the retrieval of late-Golgi SNAREs from the post-Golgi endosome to the trans-Golgi network; interacts with Snx4p	0			-1.70775	-0.497568	0.116935	-0.319871	-2.30602	-0.470803	0.246431	0.181233	-1.27502	-0.40842	1.7542	1.87019	2.68612	-1.20702	0.169567	1.21879	0.727831	0.666339	0.999595	2.71344	0.800175	0.129802	0.790294	0.204188	1.71952	-0.0238286	0.482731	1.03359	2.02914	-0.144754	0.21994	0.38202	0.821734	-1.1081	-1.25585	-1.31445	-2.0025	1.42444	0.3007	0.133922	0.290274
	CAGL0L02761g		YOR212W	STE4	G protein beta subunit; forms a dimer with Ste18p to activate the mating signaling pathway, forms a heterotrimer with Gpa1p and Ste18p to dampen signaling; may recruit Rho1p to the polarized growth site during mating; contains WD40 repeats	0			-1.22787	0.457281	0.581152	-0.382663	-0.304031	0.737736	0.0871989	-0.139588	-1.5424	1.02842	0.399582	1.34517	3.44504	-0.261837	0.887617	0.954368	1.49879	0.686889	0.476673	-0.543377	0.0911587	0.0350846	-0.316629	-0.875237	-0.227678	0.408988	1.51239	1.24816	1.81937	0.122921	-0.158037	-0.195133	0.243995	-0.593911	0.265413	0.995214	-0.428051	-1.23032	-1.00167	-1.07939	-0.726983
	CAGL0J03542g		YCR068W	ATG15	Lipase required for intravacuolar lysis of autophagic and Cvt bodies; targeted to intravacuolar vesicles during autophagy via the multivesicular body (MVB) pathway	0			0.141079	0.204005	-0.00672689	-0.634695	-1.24706	0.148033	0.867472	-0.731202	-1.67647	0.736212	1.13834	1.1355	3.27273	1.10024	0.313345	1.3693	1.85108	1.14712	-0.365323	0.696413	0.126638	1.00477	0.57054	0.79164	0.0735625	1.12772	0.479328	1.85985	1.68509	0.651398	0.00234492	0.24682	0.630995	0.303345	0.0421619	0.814823	-0.206628	-1.68821	-0.123441	1.02755	-0.721217
	CAGL0H09768g		YER004W	FMP52	Protein of unknown function; localized to the mitochondrial outer membrane; induced by treatment with 8-methoxypsoralen and UVA irradiation	0			-1.93835	0.0638215	0.0772638	-1.19674	-0.464192	1.00236	0.370024	0.236749	-0.60726	0.310298	-0.328454	1.17088	3.39005	-1.7466	-1.08555	-0.992705	-0.64599	-3.17488	0.36212	0.031155	0.953194	2.17225	1.38821	0.605917	1.01179	0.592591	-0.211209	-0.218672	0.641886	-0.444035	-0.423875	0.207677	0.658628	0.553858	0.350497	-1.30364	-1.64019	-0.603314	0.250053	0.444203	-0.656861
	CAGL0M09669g		YMR154C	RIM13	Calpain-like cysteine protease; involved in proteolytic activation of Rim101p in response to alkaline pH; localizes to punctate structures in alkaline conditions and in vps4 mutant; has similarity to A. nidulans palB	0.162017			0.763565	0.350093	-0.816556	-3.73302	-0.442197	-0.891382	-0.140606	-0.887261	0.448213	-0.13006	-0.612889	1.69521	2.83456	-1.00647	1.04288	0.396368	1.66121	0.460722	-1.19708	-0.526275	0.866271	9.05871	0.202129	-1.54748	-0.351183	0.791021	1.48427	-0.650005	-1.98817	0.809403	-0.769584	-0.540633	-0.552218	0.500427	0.0143706	-0.369286	-1.40434	-0.0131644	-0.334712	0.467396	-0.782635
	CAGL0I10725g		YGR122W		Protein that may be involved in pH regulation; probable ortholog of A. nidulans PalC, which is involved in pH regulation and binds to the ESCRT-III complex; null mutant does not properly process Rim101p and has decreased resistance to rapamycin; GFP-fusion protein is cytoplasmic; relative distribution to cytoplasm increases upon DNA replication stress	0			0.486382	-0.116617	-0.261302	-1.31746	-0.946977	0.605712	0.181854	-0.564679	-1.5424	1.02842	-0.882646	2.55056	3.41305	0.528728	1.20036	1.68586	2.28575	1.8282	0.509738	1.22751	0.667626	1.22941	-0.125479	-1.46055	1.1871	1.64026	-0.230862	0.276694	-1.56862	0.969759	-0.205994	0.323589	0.0834941	-0.354244	-0.698993	0.257234	0.269869	-0.408661	0.0955176	-0.0434265	-1.00608
	CAGL0K11814g		YDR028C	REG1	Regulatory subunit of type 1 protein phosphatase Glc7p; involved in negative regulation of glucose-repressible genes; involved in regulation of the nucleocytoplasmic shuttling of Hxk2p; REG1 has a paralog, REG2, that arose from the whole genome duplication	0			-0.501228	0.382005	0.782892	0.531727	-0.524264	0.865499	-0.571299	0.0316564	-1.71636	0.957851	-0.30512	0.214407	3.32494	0.673276	-1.8097	-1.09507	2.05856	1.43664	-2.05138	-0.891161	-1.1244	0.714352	-0.887886	-0.803956	-0.969605	0.00313859	-0.950966	-0.928642	0.497804	1.19117	0.157567	-0.25154	0.796309	0.131268	0.166045	-0.0445875	0.493038	0.434681	-0.654787	0.675804	1.04499
	CAGL0F00407g		YJR070C	LIA1	Deoxyhypusine hydroxylase; HEAT-repeat containing metalloenzyme that catalyzes hypusine formation; binds to and is required for the modification of Hyp2p (eIF5A); complements S. pombe mmd1 mutants defective in mitochondrial positioning; protein abundance increases in response to DNA replication stress	0			-1.35378	-0.752925	0.974165	1.79592	0.0317498	0.936106	0.0468091	0.48946	-1.30482	1.12027	0.790088	0.38133	4.14286	0.617757	-0.647328	-1.12262	1.8943	1.20577	-1.09166	-0.46907	0.0685518	-0.281781	-0.453259	-0.649348	-0.724913	0.421599	0.472059	-1.62666	-0.31761	1.02811	0.300688	0.218339	1.8778	-0.0597122	2.26056	1.23174	4.52869	-0.420931	-0.936613	-0.567417	-0.943459
	CAGL0C04279g		YBR002C	RER2	Cis-prenyltransferase involved in dolichol synthesis; participates in endoplasmic reticulum (ER) protein sorting	0			-0.133608	0.928451	-0.278861	-0.658658	-0.485594	0.888463	0.220829	1.11716	-0.320441	1.41632	-0.484687	2.14813	3.71711	1.28393	0.266743	3.63028	2.2655	1.77786	-0.908629	-0.893288	-0.99715	1.32068	0.675527	1.72858	2.65967	3.93808	1.01032	0.0776236	2.17621	1.12259	0.136521	0.139222	1.13095	-0.647442	-0.570378	0.591647	1.16286	0.155516	1.01761	0.955063	0.149682
	CAGL0C04933g				0	0			-2.298	-0.616806	-0.169749	2.63411	-0.317598	0.98631	-0.295068	0.590276	-1.07241	1.20419	-0.355662	2.36024	4.91257	0.80982	0.782042	2.0921	1.63622	0.863455	0.230617	0.171143	0.517287	-0.768757	0.842679	1.38509	2.67917	5.23595	0.748023	3.08303	1.77544	1.13429	0.326979	0.681787	1.2744	1.25123	0.277208	0.301646	0.849672	0.648439	0.0120775	1.30224	-0.0406424
	CAGL0K02695g		YHL006C	SHU1	Component of the Shu complex, which promotes error-free DNA repair; Shu complex mediates inhibition of Srs2p function	0			-1.63348	-0.55812	-0.378305	-0.839879	0.728281	-0.82793	0.243531	0.105865	1.23469	1.02217	1.14521	0.20528	3.48633	0.043126	-0.042895	1.4965	-0.401646	-0.689462	-0.978543	0.928309	0.582564	2.65742	0.390638	0.367002	1.5187	2.76117	0.997415	-0.448111	2.25276	-1.04281	0.488596	0.364958	1.38104	-0.31454	1.33449	-0.794745	-1.37853	0.00975065	-0.221752	0.40601	0.0110786
	CAGL0E04070g		YHL039W	EFM1	Lysine methyltransferase; involved in the monomethylation of eEF1A (Tef1p/Tef2p); SET-domain family member; predicted involvement in ribosome biogenesis; green fluorescent protein (GFP)-fusion protein localizes to the cytoplasm	0			0.0526699	0.273211	0.441957	-0.447946	-1.63047	0.160625	-0.17661	-0.367373	-2.36606	0.588559	-0.0968947	-1.48613	2.81655	-0.16226	-0.698951	0.202767	1.31392	0.453462	-0.875864	0.318975	-0.851479	1.1772	0.81728	0.878197	-1.25789	-0.013215	-0.951352	-1.03624	-0.411142	-0.124926	-0.182691	-0.893095	-0.691706	0.025138	-0.306839	-1.33985	-0.489268	0.0738057	0.127991	0.187165	-0.48804
	CAGL0H05665g	GLR1	YPL091W	GLR1	Cytosolic and mitochondrial glutathione oxidoreductase; converts oxidized glutathione to reduced glutathione; cytosolic Glr1p is the main determinant of the glutathione redox state of the mitochondrial intermembrane space; mitochondrial Glr1p has a role in resistance to hyperoxia; protein abundance increases in response to DNA replication stress	0			0.0916866	-0.110259	0.783115	1.5441	-0.347344	-0.441627	0.430129	1.21558	-0.826586	1.32989	-0.929841	1.34615	3.76711	-0.822411	-1.75286	0.306482	1.08376	0.167684	-0.684008	0.745465	0.376638	-0.0898481	-0.266632	0.251702	1.11965	0.753673	-0.161155	-0.0468321	1.48297	-0.0055208	0.800794	0.755047	2.76736	-0.06312	1.22476	0.628039	-0.67522	-0.322141	0.33027	0.360047	-1.11345
	CAGL0F00341g		YLR154C	RNH203	Ribonuclease H2 subunit; required for RNase H2 activity; related to human AGS3 that causes Aicardi-Goutieres syndrome	0			0.915784	0.362196	0.687817	-0.123441	-0.402492	-1.72177	0.42277	-0.146153	1.80955	0.212034	-0.074107	1.58678	4.01577	-1.3539	1.76195	2.48284	0.435109	1.57378	0.27771	0.114483	-0.463381	1.94718	0.0743516	0.446906	1.48486	-0.321898	0.0138384	0.19811	1.03892	-1.56287	0.250795	0.404196	1.56825	0.524819	-0.766039	0.693884	-1.46465	1.74371	0.537374	0.648852	0.384724
	CAGL0M09933g		YLR404W	FLD1	Seipin protein; involved in lipid droplet morphology, number, and size; proposed to be involved in lipid metabolism; related to the human BSCL2 which is associated with lipodystrophy	0			-0.398409	0.666206	0.746606	0.0299593	-0.767377	0.717882	-0.130068	1.74903	-1.6987	0.793575	0.242094	1.42669	3.94942	0.673276	-0.799368	-0.427374	1.65438	0.887031	1.21378	1.10853	-0.839095	6.26369	-0.624359	0.205974	-0.00952812	-0.298624	-0.587765	-0.338953	-0.434742	0.230369	0.000591396	-0.347546	-0.259677	-0.0673612	-0.352597	-0.869648	0.287408	1.04191	-0.250527	0.809269	-0.563531
	CAGL0C01507g		YPL179W	PPQ1	Protein phosphatase that regulates the mating response; negatively regulates the MAP kinase signaling cascade during mating; member of the serine/threonine phosphatase PP1 family	-0.15077			-2.71591	-1.54792	0.355964	2.91233	-2.83669	-0.905222	-0.333796	0.787605	0.52072	0.704073	0.376385	1.83952	5.10793	-1.09917	-0.176254	7.7164	0.435109	1.57378	-1.25468	0.62654	2.51549	10.6206	-1.21915	-0.540982	0.545198	4.67636	-1.2402	-3.0946	-3.60445	-0.91995	-0.739871	-0.742593	-0.480353	-1.9037	-0.510182	-0.288876	-0.406377	0.662875	-1.57748	-2.14075	-1.69245
	CAGL0J08162g		YNL268W	LYP1	Lysine permease; one of three amino acid permeases (Alp1p, Can1p, Lyp1p) responsible for uptake of cationic amino acids	-0.259087			-0.26264	-0.192153	0.562063	0.488474	-2.03913	-0.115935	0.300574	0.996531	-3.09759	0.326485	-1.12446	-3.0085	3.17939	-0.392764	-2.36085	0.822869	1.69145	0.935345	-0.686515	-0.937318	-2.40157	-0.821132	-0.778316	-0.948495	-1.64831	-1.82943	-0.247546	-2.06051	-1.32587	0.490099	-0.00691205	-0.721904	0.14486	-0.216406	0.108674	-3.4986	-0.352378	-1.1308	-1.66734	-2.29915	-1.47982
	CAGL0D01276g		YPR075C	OPY2	Integral membrane protein that acts as a membrane anchor for Ste50p; involved in the signaling branch of the high-osmolarity glycerol (HOG) pathway and as a regulator of the filamentous growth pathway; overproduction blocks cell cycle arrest in the presence of mating pheromone; relocalizes from vacuole to plasma membrane upon DNA replication stress	0			-1.69248	-0.141722	-0.414655	-1.41852	-1.32356	0.0987199	0.447166	-0.703268	-1.5424	1.02842	0.562816	-0.945618	3.19954	-1.02523	0.874892	1.08181	1.16146	0.263655	0.443563	-0.207482	0.624023	0.797348	-0.228837	-1.74954	-0.229981	-0.301659	2.08397	1.8591	1.32415	0.0221783	0.101752	-0.169295	0.553817	0.418412	0.338685	-0.856277	-0.837724	0.208564	-0.33072	-0.515431	-1.81792
	CAGL0G09625g				0	0			-1.1021	-0.750783	-0.0786312	-2.62237	-2.74754	-0.608739	0.327305	-1.08146	-0.704266	-0.13006	0.451986	-0.077422	2.4911	-0.77207	0.564411	-0.287462	1.32852	0.471746	0.407195	0.801495	2.12437	12.7399	-0.609198	-0.110452	0.385616	-0.455686	-0.315071	-0.16408	-0.445894	1.24677	-0.216817	0.262794	0.575282	-0.355863	0.122652	0.219347	-0.990648	-1.34469	-1.57648	-0.836146	-0.0526272
	CAGL0K06369g		YDR460W	TFB3	Subunit of TFIIH and nucleotide excision repair factor 3 complexes; involved in transcription initiation, required for nucleotide excision repair; ring finger protein similar to mammalian CAK and TFIIH subunit	0			-1.00071	0.957183	-0.96402	-0.734846	0.121676	1.22262	-0.184661	0.729688	-0.090442	1.4514	-0.111219	1.23817	3.59424	1.18821	-0.305805	0.148769	2.2957	1.87744	0.0623035	0.0726927	0.0023577	1.57198	-0.374363	-0.243844	0.0439154	2.55768	-0.303565	-0.289825	1.5152	1.42482	0.31712	0.0130213	1.26943	-0.723141	-0.385784	0.674368	1.26381	-0.744587	-0.438639	-0.624118	-0.507438
	CAGL0C05335g	RTG1	YOL067C	RTG1	Transcription factor (bHLH) involved in interorganelle communication; contributes to communication between mitochondria, peroxisomes, and nucleus	0			1.21885	1.90495	0.75049	2.02236	-1.55324	0.212119	0.324717	0.654217	-0.586499	1.8904	2.02745	1.32507	4.1504	1.68491	1.23537	4.41499	2.43156	0.527773	-1.36391	-0.570581	2.42511	3.68148	-0.338997	1.94514	0.436928	0.245483	0.127002	1.10598	5.34046	-0.364949	1.6931	1.17863	1.15788	0.797353	1.70366	0.952413	-0.28732	1.31047	0.293123	1.46536	1.91363
	CAGL0C04961g		YJR106W	ECM27	Putative protein of unknown function; may play a role in cell wall biosynthesis, mutants are hypersensitive to Papulacandin B; null mutants have increased plasmid loss; displays a two-hybrid interaction with Pdr5p	-0.368107			-4.55136	-1.65078	0.175377	0.702666	0.586898	-0.800776	1.05815	3.71736	-2.18426	-0.190278	-0.126922	2.03555	5.83657	-0.0150306	-0.188165	3.01717	-1.56708	-1.13339	0.256397	1.06942	-1.01678	7.86433	2.30083	-0.146248	-2.08085	-3.54506	-0.248818	-0.160783	-2.41297	-0.0892265	0.0916841	-0.0408303	-0.364374	0.822599	0.99183	-1.66375	-2.38494	0.134025	1.08759	1.38113	-0.486588
	CAGL0L10956g		YOR275C	RIM20	Protein involved in proteolytic activation of Rim101p; part of response to alkaline pH; PalA/AIP1/Alix family member; interaction with the ESCRT-III subunit Snf7p suggests a relationship between pH response and multivesicular body formation	0			-0.378457	-0.554844	-0.347145	-1.64498	-1.70469	0.110895	0.0307194	0.0816894	-1.58108	0.917696	0.492961	0.95109	3.0338	0.711245	-1.40696	-1.12985	1.25684	0.382142	0.670769	-0.954834	0.695988	0.172477	-0.369388	-0.768126	0.318724	0.313805	0.534725	-0.391295	-1.8662	0.262476	-0.479485	0.19654	-0.291778	-0.22445	-1.21954	0.013636	0.434435	-0.257287	-0.521014	-1.07398	-1.14709
	CAGL0B01969g		YDR125C	ECM18	Protein of unknown function; ECM18 has a paralog, ICT1, that arose from the whole genome duplication	-0.451021			6.33493	2.06447	-0.551129	0.598995	-0.876473	0.0161452	-1.07646	-0.00561508	-0.565801	-0.303063	-1.23514	1.61917	2.7065	-0.875301	0.745077	0.849428	-0.465762	-1.68396	0.419358	1.17644	0.94806	6.39476	-0.0382537	0.902034	2.37252	4.66219	0.0559046	0.831582	1.58478	0.347628	0.669384	1.27319	1.1687	0.111941	3.12911	2.89933	-3.12701	-0.0516713	1.10015	2.17571	0.674129
	CAGL0C01199g	UPC2A	YLR228C	ECM22	Sterol regulatory element binding protein; regulates transcription of sterol biosynthetic genes; contains Zn[2]-Cys[6] binuclear cluster; relocates from intracellular membranes to perinuclear foci on sterol depletion; ECM22 has a paralog, UPC2, that arose from the whole genome duplication	-0.124387			-9.75878	-4.16596	-0.158948	-0.405551	-2.79245	-0.640462	0.687333	1.08805	-1.64781	1.34451	0.541959	-0.773341	3.44944	0.318661	-0.642645	-0.479132	1.18816	0.296747	-0.0911579	0.815092	-1.14812	2.42359	-0.69411	-0.298672	-1.16802	-0.156071	0.412541	1.4852	3.79233	-0.124926	0.266172	0.622956	0.219578	-0.455781	0.237096	-1.10244	-0.752351	-0.526203	1.10288	1.42848	1.15208
	CAGL0K04983g		YNL218W	MGS1	Protein with DNA-dependent ATPase and ssDNA annealing activities; involved in maintenance of genome; interacts functionally with DNA polymerase delta; homolog of human Werner helicase interacting protein (WHIP); forms nuclear foci upon DNA replication stress	0			-0.550252	-0.687576	-0.451245	-0.226199	-1.15781	0.471204	0.281238	0.269659	-2.12659	0.692216	-0.526699	3.01397	2.78592	0.237772	0.407922	1.29437	1.96208	1.29926	-1.27003	0.317869	-0.418009	-1.06826	-0.212599	-0.0333955	1.41701	2.40567	-0.222973	-0.0255386	0.459869	0.914511	0.104301	0.4378	0.35205	0.284921	1.05761	1.56025	2.75625	-0.0836295	1.33442	-0.165906	0.601609
	CAGL0H09724g		YER006W	NUG1	GTPase that associates with nuclear 60S pre-ribosomes; required for export of 60S ribosomal subunits from the nucleus	0			5.68239	0.65097	0.236909	1.38283	-0.461918	0.641875	0.283238	0.764569	-2.04657	0.817331	-0.884483	-0.536422	3.43294	1.04776	0.229251	1.0078	2.00941	1.3659	-0.435925	0.877018	1.82995	0.915282	-0.532099	-0.833146	-0.140239	0.668775	-1.17016	-1.04625	0.302614	0.509222	0.0630481	0.138994	0.612558	1.35368	1.24296	1.68505	1.29908	0.778539	0.417635	0.146118	1.02718
	CAGL0I10296g		YGR141W	VPS62	Vacuolar protein sorting (VPS) protein; required for cytoplasm to vacuole targeting of proteins; VPS62 has a paralog, TDA6, that arose from the whole genome duplication	0			0.882792	2.66658	0.0913981	2.40042	-1.61146	0.173326	0.436535	3.51521	-2.38153	0.238264	0.0921213	4.93198	5.55216	1.42643	-1.44945	2.81666	2.55996	0.707905	0.892411	1.34045	3.75125	3.48774	1.61468	4.40063	3.08715	4.2323	-0.521475	1.36904	7.29401	2.0483	3.44933	1.80499	0.442085	0.880199	2.68566	0.502789	0.151609	0.403998	1.85506	1.96116	1.42544
	CAGL0L10472g		YOR069W	VPS5	Nexin-1 homolog; required for localizing membrane proteins from a prevacuolar/late endosomal compartment back to late Golgi; structural component of retromer membrane coat complex; forms a retromer subcomplex with Vps17p; required for recruiting the retromer complex to the endosome membranes; VPS5 has a paralog, YKR078W, that arose from the whole genome duplication	0			-0.627147	0.170939	0.000705077	1.35175	-0.404493	0.936106	-0.00508738	1.78274	-0.320441	1.41632	0.0428536	6.16117	3.81403	-0.286135	-1.69141	4.67809	2.00941	1.3659	-0.110699	0.575947	4.63784	62.3207	0.724841	6.68302	9.62579	40.6942	0.255614	1.46254	14.59	8.42791	3.52389	4.62906	-1.82344	-0.69321	-2.01576	0.936762	-1.03974	0.0988264	0.87237	2.98004	5.97858
	CAGL0F05687g		YDR186C		Putative protein of unknown function; may interact with ribosomes, based on co-purification experiments; green fluorescent protein (GFP)-fusion protein localizes to the cytoplasm	0			-0.490199	1.17364	-0.598092	-0.423954	0.193771	1.25764	-0.1552	-0.541364	-0.213568	1.43521	0.147971	0.648146	3.44743	0.599612	0.410553	-0.206522	2.24122	1.72889	-0.254479	-0.570657	0.188197	0.677323	0.0334971	-0.104451	-0.433314	-1.27062	0.0182152	-0.197375	-1.23969	0.998518	0.676218	0.325628	0.205028	0.924604	1.23715	-0.0785955	0.168048	-0.54156	0.544266	-0.45558	-0.728211
	CAGL0G05852g		YHR144C	DCD1	Deoxycytidine monophosphate (dCMP) deaminase; involved in dUMP and dTMP biosynthesis; expression is NOT cell cycle regulated	0			1.8968	0.618883	-0.734438	-0.209589	0.589996	0.778591	0.175126	-0.169486	1.82999	1.35577	-0.546451	3.58475	3.84125	1.04776	-1.49875	-0.497294	2.05856	1.43664	-0.211883	-0.740912	0.646605	0.605869	-0.448169	-0.267297	3.38294	0.602578	2.41541	-0.399916	1.28781	1.19117	0.0243041	1.50504	1.56821	-0.0719215	0.0821487	0.788989	1.19565	0.314734	-0.474573	-0.0794618	-0.298356
	CAGL0C03003g		YCR051W		Putative protein of unknown function; green fluorescent protein (GFP)-fusion protein localizes to the cytoplasm and nucleus; contains ankyrin (Ank) repeats; YCR051W is not an essential gene	0			7.2907	-0.328321	0.561085	3.28989	0.625653	1.25764	0.31983	1.66125	-0.655814	1.33566	-0.234518	0.810043	5.29789	1.25398	0.399245	0.750808	2.27146	1.91271	0.0623035	0.0726927	0.0023577	1.57198	-0.333796	0.414312	1.43461	2.48078	-0.515058	-0.499948	0.671915	1.38564	0.31712	0.501175	1.26943	0.926831	1.47153	2.82981	1.44128	-0.0755846	-0.0526885	-0.00573353	0.039481
	CAGL0M09537g		YBL095W		Putative protein of unknown function; the authentic, non-tagged protein is detected in highly purified mitochondria in high-throughput studies	0			-0.904805	-0.210211	-0.0955929	-0.00899402	0.791124	-0.0512709	0.0378868	-0.178315	-2.08697	0.45592	-0.382508	1.10966	2.79443	-0.237307	-0.782947	-0.452087	0.835523	-0.136061	0.16241	1.75282	0.279347	-0.697185	-0.425782	-0.614688	-0.214273	-0.475199	-0.70537	0.371147	0.685281	1.1253	0.303365	0.32286	0.89211	-1.51872	-0.129691	0.0874259	-0.58403	0.345178	0.43883	0.0556856	-1.08659
	CAGL0F07997g		YGR238C	KEL2	Protein that negatively regulates mitotic exit; functions in a complex with Kel1p, interacts with Tem1p and Lte1p; localizes to regions of polarized growth; potential Cdc28p substrate; KEL2 has a paralog, KEL1, that arose from the whole genome duplication	0			-0.603707	-0.244761	-0.734056	-0.240365	0.852996	0.0627786	-0.338618	-0.854575	-1.68867	0.568791	-1.72386	-0.256825	2.80992	-0.637024	-0.981553	0.0877638	1.38828	0.546859	1.4609	0.318315	0.405896	0.232465	-0.0700861	-0.0197588	0.802865	-0.367666	0.149276	0.217367	0.126749	0.345861	0.290476	-0.298867	0.585142	-0.614238	1.04877	-1.04062	-0.879377	0.502971	0.459998	0.768936	-0.413388
	CAGL0E06270g		YKL160W	ELF1	Transcription elongation factor with a conserved zinc finger domain; implicated in the maintenance of proper chromatin structure in actively transcribed regions; deletion inhibits Brome mosaic virus (BMV) gene expression	0			-0.791482	0.66308	-1.07337	-2.51012	-2.08493	-0.147323	-0.55615	-0.493303	-2.68474	0.446918	0.451065	0.932247	2.40213	-0.16226	1.16922	2.76558	1.8943	1.20577	-0.00309308	0.513706	-1.93986	-1.02064	-0.652767	-1.0628	-0.710103	-0.164814	-0.163204	-0.746945	-1.37172	-0.0596052	0.372287	0.321719	1.146	-1.2723	-0.0304773	-1.06016	-0.837724	-0.0541479	-1.00813	-0.0993634	-1.40764
	CAGL0I05500g		YER099C	PRS2	5-phospho-ribosyl-1(alpha)-pyrophosphate synthetase, synthesizes PRPP; which is required for nucleotide, histidine, and tryptophan biosynthesis; one of five related enzymes, which are active as heteromultimeric complexes; PRS2 has a paralog, PRS4, that arose from the whole genome duplication	-0.0771807			0.429104	-0.498217	-0.29859	-0.540513	-1.54682	-1.00623	-0.0690908	1.55117	-3.24408	0.25393	1.39359	0.817625	3.47569	-0.881732	0.609762	-1.16369	0.78094	-0.202345	-1.55369	-1.1209	-3.69236	0.439595	-0.0170975	0.268262	0.748427	0.531849	-0.361659	-0.707335	1.45454	-0.677126	-0.176822	0.351294	-0.0152696	0.537115	0.760271	1.01282	-1.19122	0.91133	0.400984	-1.18418	0.923592
	CAGL0G07623g		YBR286W	APE3	Vacuolar aminopeptidase Y; processed to mature form by Prb1p	0			-1.22206	0.135532	0.534398	-0.377861	0.493655	0.173326	-0.611836	0.055691	-0.376847	0.492519	0.696724	1.97643	2.43178	1.51055	0.782168	0.977553	1.91649	1.23615	1.8513	0.799117	-0.057804	0.260693	-0.688044	-0.338207	-0.743265	1.58932	0.466263	-0.784908	-0.792074	0.183422	-0.186391	-0.298606	0.498175	1.13666	-1.65693	-1.61893	1.52068	0.290393	-0.218745	-0.0589034	-0.396973
	CAGL0E04686g		YDR057W	YOS9	ER quality-control lectin; integral subunit of the HRD ligase; binds to glycans with terminal alpha-1,6 linked mannose on misfolded N-glycosylated proteins and participates in targeting proteins to ERAD; member of the OS-9 protein family	-0.399538			-0.691771	-0.0576558	-0.668666	-0.665223	-1.39775	-0.459031	-1.18555	-0.366028	-3.11282	-0.0270475	1.5376	1.41291	1.85834	1.60479	-0.0903881	1.41385	1.49879	0.686889	1.02142	1.74875	0.636656	1.06176	-0.211245	0.198904	0.353889	0.410384	0.435782	0.370417	0.857862	-0.0596052	0.511966	0.318654	1.21575	1.30524	0.0851497	0.742432	-0.220287	-0.250833	-0.565342	0.710898	0.803747
	CAGL0C03443g	LYS9	YNR050C	LYS9	Saccharopine dehydrogenase (NADP+, L-glutamate-forming); catalyzes the formation of saccharopine from alpha-aminoadipate 6-semialdehyde, the seventh step in lysine biosynthesis pathway; exhibits genetic and physical interactions with TRM112	0			0.304582	1.29154	0.926949	0.200528	-0.389843	0.487226	-0.172837	-0.88479	-0.142421	0.559017	0.675701	0.710885	2.78579	0.599612	0.680376	0.88726	1.67279	0.910988	-0.912805	-0.885478	-1.42745	0.556038	-0.982511	0.553358	-0.475919	-1.49523	0.0762982	0.228258	0.514067	0.398252	-0.299023	-0.0920577	-0.0313036	-1.13989	0.0659796	-0.880565	0.396482	-0.0667159	-0.198664	0.747662	0.875995
	CAGL0M12496g		YIL056W	VHR1	Transcriptional activator; required for the vitamin H-responsive element (VHRE) mediated induction of VHT1 (Vitamin H transporter) and BIO5 (biotin biosynthesis intermediate transporter) in response to low biotin concentrations; VHR1 has a paralog, VHR2, that arose from the whole genome duplication	0			0.343223	0.462671	-1.12441	-0.0516934	-1.70469	0.110895	-1.48649	-1.96141	-0.801551	-0.381241	-0.161949	-6.7878e-05	1.95581	0.440936	1.27369	3.11476	2.05856	1.43664	0.843681	-0.0676828	-0.505975	-0.193243	0.723172	-0.264897	0.903766	0.515591	0.609914	2.13729	1.19766	0.416148	0.538894	1.14526	2.91706	1.03317	0.575143	1.57819	-0.837724	-0.0338252	1.11711	1.45212	-0.171223
	CAGL0F06545g		YMR063W	RIM9	Plasma membrane protein of unknown function; involved in the proteolytic activation of Rim101p in response to alkaline pH; interacts with Rim21p and Dfg16p to form a pH-sensing complex in the Rim101 pathway and is required to maintain Rim21p levels; has similarity to A. nidulans PalI;	0			1.40561	-0.311313	-0.0657187	-1.27099	-0.445705	0.911987	-0.137931	0.761287	-1.17006	1.16972	0.184663	2.69183	3.01366	0.789665	-0.148085	0.887077	2.2655	1.77786	0.559063	0.474447	-0.124453	1.05198	-0.153824	-0.0463164	2.00273	2.79285	-0.688467	-0.672305	-0.52084	1.34459	-0.131007	0.668216	0.870551	0.589621	0.615234	1.01921	0.800015	0.0161628	-0.790918	-0.78114	-0.834403
	CAGL0J07392g	URE2	YNL229C	URE2	Nitrogen catabolite repression transcriptional regulator; acts by inhibition of GLN3 transcription in good nitrogen source; has glutathione peroxidase activity and can mutate to acquire GST activity; altered form creates [URE3] prion	0			0.310979	-0.0772254	-0.212199	-1.42053	-0.173608	1.06733	-0.00240384	0.01573	0.252957	1.44618	-0.234518	1.12872	3.23603	1.25398	0.0400729	0.109448	2.27146	1.91271	0.316449	-0.893288	-0.99715	1.32068	-0.443281	-1.24304	-1.44268	-0.606271	-0.0185547	-0.00687908	0.10254	1.45015	-0.343207	-0.342572	0.10837	0.962953	-0.252564	0.570123	1.43431	0.3103	-0.0526885	-0.00573353	0.039481
	CAGL0G03795g	SSA1	YLL024C	SSA2	ATP-binding protein; involved in protein folding and vacuolar import of proteins; member of heat shock protein 70 (HSP70) family; associated with the chaperonin-containing T-complex; present in the cytoplasm, vacuolar membrane and cell wall; 98% identical with paralog Ssa1p, but subtle differences between the two proteins provide functional specificity with respect to propagation of yeast [URE3] …	0			0.654796	1.35961	0.588148	1.98626	-1.08198	0.519908	0.32116	0.932795	-1.78118	0.930913	0.455089	-0.83835	3.77115	0.903649	-0.533839	-0.605172	1.80928	1.09101	-1.79878	-1.84797	-1.31633	-0.955805	-1.23308	1.03225	-0.483929	-0.55646	-0.279138	0.709935	3.89398	0.787511	-0.0583758	0.239825	-1.30662	-1.22849	-0.248447	-0.884544	-0.326581	-0.31546	-0.514588	0.20738	3.4369
	CAGL0B01617g		YDR138W	HPR1	Subunit of THO/TREX complexes; this complex couple transcription elongation with mitotic recombination and with mRNA metabolism and export, subunit of an RNA Pol II complex; regulates lifespan; involved in telomere maintenance; similar to Top1p	0			-0.147694	-1.41565	0.304597	-0.152853	-0.633828	0.799632	0.410986	0.187572	-1.07241	1.20419	-0.246211	1.79327	2.98865	1.04776	0.399245	1.32495	2.27146	1.91271	-0.245118	-0.563866	0.965938	1.05198	-0.191863	-0.800849	0.591722	1.55461	-0.859042	-1.0343	-1.09784	1.15626	0.306927	0.669637	0.928371	-0.158515	-0.364647	0.630142	0.434435	0.709668	0.133863	-0.0598212	1.55657
	CAGL0E00869g		YLR150W	STM1	Protein required for optimal translation under nutrient stress; perturbs association of Yef3p with ribosomes; involved in TOR signaling; binds G4 quadruplex and purine motif triplex nucleic acid; helps maintain telomere structure; protein abundance increases in response to DNA replication stress; serves as a ribosome preservation factor both during quiescence and recovery	0			0.842601	-0.859189	0.568964	-0.090037	1.35141	1.14522	0.232639	-0.802732	-1.50525	1.04314	0.632198	1.36248	3.1178	1.02486	-0.41766	-0.351852	1.78889	1.06381	1.24545	-0.447049	-0.825627	0.677323	-0.775769	-0.308123	0.179873	-0.44944	-0.80287	-1.75434	-2.25164	0.568276	0.363406	0.257448	0.0914087	-1.99798	-1.06225	-0.154888	0.434435	-0.00562489	-1.76593	-1.1694	-1.20538
	CAGL0K07161g				0	0.0287462			-1.20538	0.193641	0.133136	0.105941	1.17943	0.050986	-0.396426	-0.0318198	-1.91481	0.639333	-0.298769	0.138741	2.93721	-0.761899	-0.365339	-1.22936	1.43465	0.605437	0.841808	0.755036	2.74227	3.05414	0.191659	-0.108753	1.02842	0.721901	0.111786	0.869867	-0.488063	0.363115	0.202119	0.125159	1.1336	1.97504	1.39674	1.5853	-0.464974	0.327705	0.816552	-0.298155	-0.256603
	CAGL0A02651g		YDR359C	EAF1	Component of the NuA4 histone acetyltransferase complex; acts as a platform for assembly of NuA4 subunits into the native complex; required for initiation of pre-meiotic DNA replication, likely due to its requirement for expression of IME1	0			0.393445	0.800917	0.797613	0.912602	-0.223694	1.03948	-0.965772	-0.35661	-0.413281	0.930913	0.397901	1.00633	2.78552	1.0942	0.575438	0.420888	2.13566	1.55212	-0.271524	-0.259234	-0.342436	1.51433	-0.267999	2.28253	1.58546	0.52806	-0.219737	0.248822	1.52194	0.887922	0.481193	0.672284	0.102208	0.692105	0.481057	1.53788	1.33492	-0.0239911	0.983181	-0.152682	0.0366549
	CAGL0M03795g		HRP1	HRP1-B	0	0			1.56443	1.71191	-0.346688	0.411444	0.121676	1.22262	-0.00240384	1.33159	0.252957	1.44618	-0.810211	-0.799766	3.19112	1.0942	2.88299	1.96488	3.00075	1.91271	-0.294408	1.50921	0.191997	-0.00418187	-0.0546486	0.220853	1.03945	2.56764	0.245632	-0.715036	0.974135	0.998518	0.42953	0.721855	1.69043	0.508917	1.01953	2.74352	1.43431	-0.0359474	-0.0526885	-0.00573353	0.039481
	CAGL0C02959g		YOR270C	VPH1	Subunit a of vacuolar-ATPase V0 domain; one of two isoforms (Vph1p and Stv1p); Vph1p is located in V-ATPase complexes of the vacuole while Stv1p is located in V-ATPase complexes of the Golgi and endosomes; relative distribution to the vacuolar membrane decreases upon DNA replication stress	0			3.6881	-1.0169	1.03608	1.83643	2.38849	0.394004	-0.120793	0.939688	1.01957	0.293809	0.112268	1.83471	4.13148	-0.77207	-0.808329	1.4769	1.35811	0.508897	0.573076	1.31907	5.27886	10.3082	-0.729775	2.66272	1.41643	4.3585	1.23255	1.33441	4.41797	1.33578	1.00228	1.05451	0.430322	1.73054	2.36928	1.69978	-0.930532	-0.654413	1.03177	2.0695	0.24378
	CAGL0B04763g		YCL005W	LDB16	Protein of unknown function; null mutants have decreased net negative cell surface charge; GFP-fusion protein expression is induced in response to the DNA-damaging agent MMS; native protein is detected in purified mitochondria	0.00756356			-1.98107	0.0318295	0.206967	-1.11512	0.479151	-2.35248	0.734937	0.805065	-0.815056	-0.517533	-0.284255	-2.55157	2.54707	-0.7964	-0.467617	-0.279955	0.204529	-2.41938	1.39964	2.26691	1.27588	7.67971	0.993061	-0.131377	-1.75761	-1.10435	-0.0712098	0.149174	-0.277687	-0.471754	0.14644	-0.382717	-0.595021	1.4155	-0.200144	-2.10746	-4.27511	-0.157739	0.218795	-0.383669	-0.522138
	CAGL0L07546g		YBR068C	BAP2	High-affinity leucine permease; functions as a branched-chain amino acid permease involved in uptake of leucine, isoleucine and valine; contains 12 predicted transmembrane domains; BAP2 has a paralog, BAP3, that arose from the whole genome duplication	0.749988			0.141984	-0.674539	0.596463	-1.21	0.373767	-0.222315	0.447944	-0.291059	-6.11497	0.176047	0.347024	-2.9568	2.33291	0.143979	-0.172693	1.246	0.426011	-0.629777	-0.249616	-0.0215747	-0.611868	0.243712	-0.923814	-0.76294	-3.30935	-2.09415	-0.0372395	0.0536397	-0.923328	-1.3046	-0.56979	-1.85775	-0.929459	-0.974064	-1.41831	-4.89529	-2.121	0.304104	-0.812747	0.226275	-0.382311
	CAGL0B04191g		YPR114W		Putative protein of unknown function	0.0449711			-1.97973	0.879027	-0.60954	-1.90289	-3.34947	-1.0326	-0.857592	-0.922747	-3.12784	0.733511	0.215232	0.342747	2.42638	0.535629	0.767444	1.81419	-0.553107	-0.870765	0.0445954	0.896602	-0.620596	-2.93779	0.734933	0.253429	-1.39357	0.904823	-0.420761	0.0117513	1.11225	0.946267	0.51008	0.26585	0.273145	-2.31129	-0.86958	-2.07683	-1.67461	0.289727	-0.10133	-0.0319226	0.2162
	CAGL0M02145g		YPL157W	TGS1	Trimethyl guanosine synthase, conserved nucleolar methyl transferase; converts the m(7)G cap structure of snRNAs, snoRNAs, and telomerase TLC1 RNA to m(2,2,7)G; also required for nucleolar assembly and splicing of meiotic pre-mRNAs; interacts with Swm2p, which may confer substrate specificity on Tgs1p	0			3.07417	-0.069811	0.771137	2.13332	0.272609	1.29421	0.585549	0.651053	-0.852116	1.2772	-0.344737	2.26464	3.81944	0.957675	-0.563566	0.821566	1.91649	1.23615	-1.29847	-1.00855	0.45215	0.440174	-1.01252	0.0726826	1.24491	8.16707	0.233484	-0.191211	0.966629	0.969759	0.0813402	0.0388343	1.32558	2.32196	0.686835	3.55141	1.01083	0.0907426	0.225547	-0.333037	0.224278
	CAGL0B03861g		YJR011C		Putative protein of unknown function; GFP-fusion protein expression is induced in response to the DNA-damaging agent MMS	-0.391242			-1.95716	0.395879	0.416323	0.591342	2.76905	-2.49612	0.268163	0.134322	-2.05688	-1.22505	0.299597	-1.17854	4.4496	-1.44908	0.722655	2.60402	-1.71464	-3.13112	-0.373994	1.22038	1.9866	6.0352	0.785923	0.192658	1.33147	1.45661	0.881144	0.657969	1.54642	-0.594018	0.405189	-0.170937	1.91728	-0.482574	2.6123	0.101825	-1.27651	1.18299	0.584994	2.06522	0.271208
	CAGL0D01386g	MED1	YPR070W	MED1	Subunit of the RNA polymerase II mediator complex; associates with core polymerase subunits to form the RNA polymerase II holoenzyme; essential for transcriptional regulation	0			-1.21073	-0.523449	-1.51137	-1.13451	-0.524264	0.865499	-0.427354	-0.829592	-0.910903	1.25841	-0.182744	0.890312	2.93644	0.654584	0.0544695	0.652618	2.2957	1.87744	-0.271524	0.101703	0.848236	1.51433	0.0299418	-1.66563	-1.11518	-0.367723	-0.711799	-0.154481	-0.785703	1.26508	-0.930433	-0.427545	-0.228015	-0.243355	-1.27582	-1.85022	0.201366	-0.185193	-0.695259	-1.12893	-0.969457
	CAGL0J11044g		YDR307W	PMT7	Putative protein mannosyltransferase similar to Pmt1p; has a potential role in protein O-glycosylation	0			-1.73468	0.454184	0.0447903	0.248472	-1.45195	1.89164	-0.482767	0.0485332	-0.139129	0.829396	0.25844	2.00436	3.56027	0.134645	1.45397	1.72615	1.98552	1.33211	-1.57058	-1.53483	0.396021	0.504442	0.463405	0.766403	0.499239	1.17637	-1.01446	-0.429835	1.07629	0.568276	0.316553	0.128859	0.965864	2.68377	1.53449	0.363053	-0.165123	1.01011	0.975757	1.59171	0.352034
	CAGL0L11220g		YML062C	MFT1	Subunit of the THO complex; THO is a nuclear complex comprised of Hpr1p, Mft1p, Rlr1p, and Thp2p, that is involved in transcription elongation and mitotic recombination; involved in telomere maintenance	0			-0.575135	1.26863	0.24631	0.529539	-0.702205	0.757966	-0.76624	-0.624844	-0.102872	0.971583	0.259788	1.70524	2.63344	0.80982	-0.373319	1.1074	2.16211	1.59359	0.159533	-0.364627	-0.994359	1.20568	-0.41662	-1.31602	1.0267	-0.0774405	-0.0515724	-1.28086	-1.09784	1.15626	0.307191	0.486165	0.812716	-0.372517	0.469354	0.2707	0.70568	-0.0434488	0.370464	0.336782	-0.384494
	CAGL0C04895g		YJR110W	YMR1	Phosphatidylinositol 3-phosphate (PI3P) phosphatase; involved in various protein sorting pathways, including CVT targeting and endosome to vacuole transport; has similarity to the conserved myotubularin dual specificity phosphatase family	-1.08534			-3.27156	0.704932	-0.0960446	-0.275309	-1.44995	-2.61438	-0.435788	-0.331563	-3.33363	-2.0174	0.171059	-0.202462	1.54683	-0.603077	-0.0410526	1.01308	-1.30056	0.556468	1.17598	2.15518	3.2625	1.75718	0.693404	0.257203	0.524663	-0.421516	-0.249986	-0.0467946	1.64464	-2.07185	0.795789	0.546768	0.809383	0.146933	-0.851166	-1.64349	-5.20941	-0.667977	-0.531746	0.56797	2.32818
	CAGL0I10791g		YJL088W	ARG3	Ornithine carbamoyltransferase; also known as carbamoylphosphate:L-ornithine carbamoyltransferase; catalyzes the biosynthesis of the arginine precursor citrulline	0			0.718688	2.38698	-0.517008	0.263352	1.17611	-0.600726	-0.508088	0.165474	-1.03919	-0.19156	-0.772237	3.22386	2.81763	-0.110945	-1.26851	-0.0818878	-0.241285	-1.42069	-0.0264769	0.610374	0.801356	4.16624	-0.757112	-0.538905	1.92037	1.09216	0.0467395	0.155486	0.240669	-1.66069	0.0962423	0.972774	2.12141	0.0834903	-1.14061	1.83178	-0.192883	-0.825723	-1.36795	-0.521235	-0.953348
	CAGL0F04785g		YIL135C	VHS2	Cytoplasmic protein of unknown function; identified as a high-copy suppressor of the synthetic lethality of a sis2 sit4 double mutant, suggesting a role in G1/S phase progression; VHS2 has a paralog, MLF3, that arose from the whole genome duplication	0			-0.878514	-0.381937	-0.637676	-0.282815	-1.10765	0.503458	0.0840202	0.0361923	-1.57852	0.817629	0.0492276	-1.82624	2.45886	0.25291	0.433882	0.0863444	2.05856	2.28607	-1.41966	-1.26276	-1.17554	0.232465	0.117793	-0.577602	-1.21971	0.272628	-1.46651	-1.09226	-0.627058	0.5483	-0.182566	-0.0741986	1.29128	-0.558408	-0.859961	-0.426097	-0.365166	0.47771	-1.26821	0.0373274	-0.912017
	CAGL0L04576g		YOR172W	YRM1	Zinc finger transcription factor involved in multidrug resistance; Zn(2)-Cys(6) zinc finger transcription factor; activates genes involved in multidrug resistance; paralog of Yrr1p, acting on an overlapping set of target genes	0			-1.28237	0.150629	0.700191	-0.406112	0.574496	-0.870447	-0.259182	-0.609878	-2.79722	-0.13006	1.26692	-0.822528	2.33959	-0.24452	-0.0447853	0.374046	0.23464	-0.858068	0.545153	1.40755	0.828463	0.106308	-0.125129	-1.048	0.838426	1.01781	0.821359	-1.20347	-0.227875	0.687778	-0.207201	0.690616	0.876994	-0.114042	0.281961	0.410551	0.685131	-0.456966	-1.0924	0.585875	-0.544098
	CAGL0L04818g		YGR117C		Putative protein of unknown function; green fluorescent protein (GFP)-fusion protein localizes to the cytoplasm	0			-0.832948	0.556422	0.564102	0.610617	-1.4098	0.307025	0.224373	0.702082	-1.34334	0.301912	0.98327	1.4565	2.32778	0.958343	0.437142	2.01155	1.65438	0.887031	0.0275623	0.840275	-0.597108	-1.53149	0.124049	0.392393	-0.0123643	-0.186315	-0.569399	0.469082	-0.644108	0.16808	0.115167	0.0394819	-0.754417	-1.5765	-1.17806	-1.27495	-0.950721	0.0606397	-0.619373	0.296337	-0.230603
	CAGL0I01496g		YJR045C	SSC1	Hsp70 family ATPase; constituent of the import motor component of the Translocase of the Inner Mitochondrial membrane (TIM23 complex); involved in protein translocation and folding; subunit of SceI endonuclease; SSC1 has a paralog, ECM10, that arose from the whole genome duplication	0			-0.239346	-0.459274	-0.570897	1.22853	-1.431	0.293061	0.142334	-0.210227	0.125766	0.841589	0.11411	3.59359	2.84755	0.298978	1.44452	0.0235014	2.24122	1.72889	-0.0587415	-0.0885248	-0.0591942	0.289366	0.28114	-0.215478	1.72675	0.162561	-0.427511	0.384795	-1.00192	1.19117	0.584079	1.22509	2.40605	-1.06621	-0.566342	2.0659	0.2525	-0.184088	-0.905419	-0.778852	-1.23519
	CAGL0J01463g				0	-0.165044			-0.36283	-0.42082	-1.28422	-0.518276	-1.87879	-0.00665169	-0.295852	-1.02899	-3.51369	0.118237	2.04364	-0.0442755	1.73253	1.04256	-0.494756	-1.30332	0.537788	-0.495778	1.37223	-0.104159	1.39058	0.244082	-0.432419	-0.531408	1.65807	0.555477	0.241024	0.0605683	0.581644	0.416865	0.0668067	0.118067	0.772488	-0.558408	-0.772669	-0.161733	-0.365166	0.125353	0.44978	0.406237	0.356945
	CAGL0M01914g				0	0			-0.365621	-1.10141	-0.0978882	0.464013	-0.974928	0.588046	0.0423184	0.0139268	-1.4282	1.07326	-0.308255	0.0795329	2.63959	0.654584	1.38661	4.10546	2.13566	1.55212	-0.644655	-0.0129216	-0.367623	0.959258	1.02106	-0.445825	1.02094	0.0674594	1.11404	2.4693	5.11128	0.969759	0.557143	0.853025	1.79887	0.310838	-0.00847403	1.77559	0.752069	-0.345657	0.795443	1.43787	1.36713
	CAGL0G02849g		YPL186C	UIP4	Protein that interacts with Ulp1p; a Ubl (ubiquitin-like protein)-specific protease for Smt3p protein conjugates; detected in a phosphorylated state in the mitochondrial outer membrane; also detected in ER and nuclear envelope	0			0.257587	0.589451	0.263284	-0.419646	-1.29982	0.379105	-0.230321	-0.982211	-2.30305	0.703068	0.288888	0.238585	2.26657	0.283511	1.81588	0.151131	1.98552	1.33211	0.851378	2.17355	1.67193	0.959258	0.298357	0.357865	-0.124503	-0.132666	-0.276961	-0.608635	0.263769	0.214562	0.45158	-0.0949146	0.852099	-0.141105	0.0500014	-0.511183	-0.0354408	-1.55332	-0.472966	-0.450218	-1.63979
	CAGL0F03157g		YDR430C	CYM1	Lysine-specific metalloprotease of the pitrilysin family; metalloprotease of the intermembrane space; degrades proteins and presequence peptides cleaved from imported proteins; required for normal mitochondrial morphology	-0.979999			1.29442	0.0882482	-0.0208803	-0.322474	-2.34057	-0.412065	-0.647515	-0.845087	-0.292968	-0.113152	-0.471565	3.64986	1.54029	-3.13677	1.31031	1.06631	2.16898	-1.43633	1.22697	1.33642	0.690576	3.36239	-0.622086	0.0982215	3.61746	1.19887	-0.411725	-0.427598	-0.345937	-1.79428	0.281179	1.96107	2.44467	1.45026	1.4823	4.23849	-3.47378	-1.50956	0.295844	0.0649669	0.110745
	CAGL0E04818g		YDR219C	MFB1	Mitochondria-associated F-box protein; involved in maintenance of normal mitochondrial morphology; interacts with Skp1p through the F-box motif; preferentially localizes to the mother cell during budding	0			-0.727766	1.58997	-0.418787	1.11422	-0.974928	0.588046	-0.0114541	0.074952	0.835058	0.999607	0.83898	0.18222	2.64623	1.02486	-0.648477	0.585665	2.63571	0.817388	0.685103	0.210014	0.138425	1.10105	-0.940435	-0.213847	1.60409	0.88044	0.62436	-1.14505	-0.142458	0.58856	0.0136209	0.132121	0.799112	0.0958999	-0.731838	0.338304	0.728688	-0.932262	-0.267233	0.112768	-0.585764
	CAGL0J07370g		YNL227C	JJJ1	Co-chaperone that stimulates the ATPase activity of Ssa1p; required for a late step of ribosome biogenesis; associated with the cytosolic large ribosomal subunit; contains a J-domain; mutation causes defects in fluid-phase endocytosis	0			3.96149	-0.746742	-1.29782	1.47758	-1.72281	0.0987199	-0.582981	0.292421	-1.41847	0.904639	0.134898	2.2798	2.98141	0.692162	1.05987	0.970768	2.27146	1.91271	1.00294	-0.0249767	0.894145	0.703917	-0.283092	-0.107926	-0.289604	1.41494	-0.153442	-0.0209577	-0.0210974	1.09007	0.366345	0.273731	1.29447	-0.0350336	1.22823	3.77748	0.824619	0.654866	0.907544	0.985621	-0.340367
	CAGL0K10780g		YML056C	IMD4	Inosine monophosphate dehydrogenase; catalyzes the rate-limiting step in the de novo synthesis of GTP; member of a four-gene family in S. cerevisiae, constitutively expressed; IMD4 has a paralog, IMD3, that arose from the whole genome duplication	0			-1.32862	1.47142	0.325115	0.697538	0.679252	0.325297	-1.28209	0.260103	-2.29604	-0.755444	0.333323	0.937981	2.14878	-0.191831	-0.362278	3.50648	-0.194436	-1.77394	-0.735141	-0.0192451	2.43094	6.47261	-2.57087	3.02803	3.5786	4.95595	-0.219717	1.04169	2.992	0.462861	0.883948	0.914455	2.60269	1.99756	4.10011	2.79704	0.328139	1.1957	0.926034	2.68564	1.45328
	CAGL0D03806g		YHR059W	FYV4	Protein of unknown function; required for survival upon exposure to K1 killer toxin	0			-0.0719784	-0.808518	-0.00368484	-0.458692	-0.361837	0.960865	-0.602916	-0.247822	-1.04615	1.12027	-0.146478	-0.189401	2.56949	1.07088	-1.28507	1.41499	2.10954	1.51222	1.30232	1.14552	1.18425	1.10105	-1.48572	-0.57819	-0.587393	-0.0841045	0.367817	-1.0301	0.207544	1.09007	-0.284018	-0.351435	-0.337576	0.879698	-0.730765	-0.824439	2.24237	-0.00920647	-0.588039	0.6627	-0.383187
	CAGL0I08943g		YFR023W	PES4	Poly(A) binding protein, suppressor of DNA polymerase epsilon mutation; PES4 has a paralog, MIP6, that arose from the whole genome duplication	-0.336714			-1.11301	-0.0132041	-0.577622	-0.720465	-1.88751	-0.898314	0.0510419	-1.51489	-3.36473	-0.136305	0.699115	1.67683	1.45804	-0.369438	-0.989989	0.097708	0.152642	-0.955491	0.982976	0.544361	0.178559	3.32412	0.644074	0.535642	0.190956	0.111001	-0.291784	-0.720878	0.752272	-0.545724	0.00965235	-0.119276	-0.171725	0.834499	-0.372493	-0.640882	-1.78257	0.954241	0.872267	0.774576	0.0817858
	CAGL0F07623g		YKL098W	MTC2	Protein of unknown function; mtc2 is synthetically sick with cdc13-1	0			2.19743	-0.902862	0.0203078	1.58703	0.724177	1.43794	-0.00240384	0.258027	0.252957	1.44618	0.125861	1.23786	2.99032	1.07088	0.198281	9.32745	5.65204	2.31714	-0.167302	1.04729	3.83016	21.6757	-0.600271	-0.06673	-0.963639	-0.955806	0.109999	2.32219	12.6112	2.62009	0.68832	0.710927	-0.527576	-0.400626	0.93701	-0.746777	0.824619	1.33903	0.0616799	2.71145	3.3977
	CAGL0G03597g	SHO1	YER118C	SHO1	Transmembrane osmosensor for filamentous growth and HOG pathways; involved in activation of the Cdc42p- and MAP kinase-dependent filamentous growth pathway and the high-osmolarity glycerol (HOG) response pathway; phosphorylated by Hog1p; interacts with Pbs2p, Msb2p, Hkr1p, and Ste11p	0.13909			0.266223	-1.57243	0.290661	0.738048	0.272609	1.29421	0.236709	0.01573	0.252957	1.44618	0.18475	0.788076	2.82661	0.25291	-2.45211	-0.424025	1.43465	0.605437	-0.90114	-0.414739	-0.119782	0.150282	0.591715	0.47615	0.787398	0.973103	-0.145933	-0.697217	0.0773014	0.490099	-0.17432	-0.0260121	1.12742	-0.0275305	0.558917	1.11576	0.0249504	-0.0610581	0.936667	0.0710965	-1.05181
	CAGL0L00891g	GVP36	YIL041W	GVP36	BAR domain-containing protein that localizes to Golgi vesicles; the Golgi vesicles it localizes to are both early and late; required for adaptation to varying nutrient concentrations, fluid-phase endocytosis, polarization of the actin cytoskeleton, and vacuole biogenesis	0			-1.44574	0.246393	0.643376	0.337096	-1.00238	0.570643	0.484914	-0.044688	-0.452378	0.878986	-0.636518	0.174691	2.25752	0.022305	-0.662671	-0.0112262	1.83001	1.11877	-0.128054	0.214217	-1.06511	0.0974172	-1.02683	1.5052	1.38252	1.00311	1.20318	-0.232034	-0.942971	0.787511	-0.226758	0.236961	1.76719	1.40123	-0.0879779	1.5366	-0.0205126	1.28263	-1.20722	0.440377	-0.724184
	CAGL0H04169g		YML082W		Putative protein predicted to have carbon-sulfur lyase activity; transcriptionally regulated by Upc2p via an upstream sterol response element; green fluorescent protein (GFP)-fusion protein localizes to the nucleus and the cytoplasm; not an essential gene; YML082W has a paralog, STR2, that arose from the whole genome duplication	-0.245493			2.43442	-0.0204589	0.19735	2.15742	-0.602693	-0.600726	0.482744	-0.135372	2.18592	0.520619	0.826471	-0.124193	3.55377	0.149086	0.642821	2.6832	1.74904	1.011	-1.23788	-1.40772	-0.634125	1.71488	-0.372501	-0.0802851	-0.37155	0.935889	0.460049	0.0343787	2.22677	0.16808	0.0993664	-0.129962	-0.878959	0.845726	-0.670048	-3.16879	-0.607148	0.428175	0.0491526	-0.23559	0.00924033
	CAGL0J10692g		YHR076W	PTC7	Type 2C protein phosphatase (PP2C); alternatively spliced to create two mRNA isoforms; protein from spliced form localizes to the mitochondria while the one from the unspliced form is localized to the nuclear envelope	0.0482102			-1.44967	0.64747	-0.0873496	0.599283	-0.317598	0.98631	-0.566951	0.279423	-1.38819	1.08868	0.770109	0.764259	2.45395	0.654584	0.39935	-0.464025	1.91649	1.23615	0.399441	0.480933	0.321781	2.58915	-0.840592	-0.874152	0.166976	-0.480459	-0.764091	-0.646978	-0.000599378	0.509222	-0.530873	-0.0398322	-0.303889	-3.08297	-1.25747	-1.99407	-0.179048	-0.849587	-1.04927	0.124843	-1.05924
	CAGL0D02706g		YHR197W	RIX1	Component of the Rix1 complex and possibly pre-replicative complexes; required for processing of ITS2 sequences from 35S pre-rRNA; component of the pre-60S ribosomal particle with the dynein-related AAA-type ATPase Mdn1p; required for pre-replicative complex (pre-RC) formation and maintenance during DNA replication licensing; relocalizes to the cytosol in response to hypoxia; essential gene	0			3.43213	-0.032178	0.0203078	1.28655	0.724177	1.43794	-0.242361	0.0217354	0.0578368	1.46057	-0.254487	-0.0989533	2.82482	1.28393	0.0400729	0.109448	2.27146	1.91271	-0.167302	0.353622	0.00401302	1.44779	-0.306776	0.140208	0.539439	0.52806	-0.0185547	-0.00687908	0.10254	1.45015	-0.234081	-0.0371184	0.518294	-0.5919	-0.359043	-0.18218	1.37077	-0.0755846	-0.0526885	-0.00573353	0.039481
	CAGL0I00484g		YLR300W	EXG1	Major exo-1,3-beta-glucanase of the cell wall; involved in cell wall beta-glucan assembly; exists as three differentially glycosylated isoenzymes; EXG1 has a paralog, SPR1, that arose from the whole genome duplication	0			0.130152	0.483754	0.202588	0.121624	-0.486186	-0.694761	-1.27418	-1.03452	-2.74484	-0.072857	0.0765346	-0.682932	1.5301	0.56384	0.634598	-0.5951	1.91649	1.23615	-0.327681	-0.474361	-1.02986	1.40777	-0.387157	-1.42457	-0.338535	-0.148972	-0.768341	-0.356339	0.546403	0.311946	-0.167247	0.211052	-0.460566	0.279845	0.277746	-0.454888	0.617068	-0.536265	-0.994597	-0.41192	-0.655804
	CAGL0E03784g		YHL029C	OCA5	Cytoplasmic protein required for replication of Brome mosaic virus; S. cerevisiae is a model system for studying replication of positive-strand RNA viruses in their natural hosts	0.170504			-0.441918	1.213	1.4076	-2.80404	-1.7803	-0.458289	0.577792	0.691826	-0.837032	0.501822	0.136157	-5.00076	2.72467	-1.79128	0.482399	-1.74266	1.70837	-0.413992	-0.381765	-0.275053	-12.6732	-1.36125	-0.150504	-1.27841	-2.34404	-1.42387	-0.765446	-0.943001	1.02864	1.58839	-1.141	-1.13136	-0.471199	1.15506	-0.171955	-4.41714	1.85038	-0.12748	-1.22594	0.190889	0.615529
	CAGL0K02981g		YMR069W	NAT4	N alpha-acetyl-transferase; involved in acetylation of the N-terminal residues of histones H4 and H2A	0			0.372302	-0.480631	-0.104879	0.0580376	-2.57139	-0.484831	-0.222366	0.232489	-2.44366	0.0895745	1.30704	1.47469	1.53268	0.830207	0.264621	1.84399	1.05861	0.136718	0.454912	2.25905	0.446966	1.52905	-0.416181	1.21902	0.0147967	1.19188	-0.29084	-0.025838	1.24846	0.950241	0.0133148	-0.20421	-0.619603	-0.0347569	-0.364534	-2.17688	-0.136995	-0.382638	0.12642	0.000629258	0.0249787
	CAGL0K00847g	CIR1	YGR207C	CIR1	Mitochondrial protein that interacts with frataxin (Yfh1p); putative ortholog of mammalian electron transfer flavoprotein complex subunit ETF-beta; may have a role in oxidative stress response	0		2001-dup	-1.15806	1.15965					0.222158	-0.53958	-2.24041	0.568791	1.04152	-1.44442	1.84916	0.830207	-1.20246	-1.59051	1.80928	1.09101	-0.0471278	1.20807	-0.00245938	0.513939	0.476574	-0.414647	-0.17596	-1.01209	-0.513551	-0.39683	-0.133669	0.651398	-0.012698	-0.116749	-0.120807	-0.313909	1.17583	-2.45486	0.218252	-0.27459	-0.65415	-0.914495	-0.928898
	CAGL0J11242g		YNL180C	RHO5	Non-essential small GTPase of the Rho/Rac family of Ras-like proteins; likely involved in protein kinase C (Pkc1p)-dependent signal transduction pathway that controls cell integrity	0			-1.19815	1.6945	0.227432	0.116992	-1.20649	0.43976	0.245295	0.340537	0.476649	0.944296	0.492961	-0.282562	2.22298	0.711245	0.245513	0.553614	2.21529	1.68185	0.139396	-0.213793	-0.33253	12.7963	-0.230257	-1.04714	0.484561	1.82052	-0.881084	-0.168795	-0.952658	1.54776	-0.2097	-0.262406	-0.0288961	0.00739474	-0.189189	-1.01436	0.151609	0.329064	0.120946	0.29902	-0.0925172
	CAGL0K04807g		YNL212W	VID27	Cytoplasmic protein of unknown function; possibly involved in vacuolar protein degradation; not essential for proteasome-dependent degradation of fructose-1,6-bisphosphatase (FBPase); null mutants exhibit normal growth	-0.175405			0.231815	-0.181806	1.07654	0.935745	0.129739	0.252002	-0.0442345	0.0212193	-3.14729	0.916861	1.56396	2.5909	2.35363	1.21964	1.10117	2.04601	1.63622	0.863455	0.757048	-0.0948691	-0.0691118	0.471997	0.489861	0.400876	1.78647	2.33817	-0.430074	-0.698695	0.538516	0.108145	0.286762	0.490915	0.763274	-0.485611	1.44653	0.419949	-0.0502597	-0.454257	-0.2441	0.00101511	-0.544294
	CAGL0G03641g		YBL091C	MAP2	Methionine aminopeptidase; catalyzes the cotranslational removal of N-terminal methionine from nascent polypeptides; function is partially redundant with that of Map1p	0			-0.935723	0.917538	-1.02673	0.420374	-1.60468	-0.0839285	0.111613	1.16163	-1.93989	0.629017	-0.381209	-0.309155	2.43791	0.581642	-1.01055	1.16597	1.16146	0.263655	0.107792	0.864661	-0.428402	0.260693	0.485478	0.713305	0.256976	0.984961	0.49153	1.38293	1.78981	0.00827206	-0.148954	-0.125266	0.11068	0.270985	-2.03888	-1.81802	0.135312	-0.986193	-0.0945191	-1.00848	-0.85868
	CAGL0H03399g		YGL077C	HNM1	Plasma membrane transporter for choline, ethanolamine, and carnitine; involved in the uptake of nitrogen mustard and the uptake of glycine betaine during hypersaline stress; co-regulated with phospholipid biosynthetic genes and negatively regulated by choline and myo-inositol	0			0.409559	-0.191827	0.877612	0.579999	-2.70123	-0.81356	-0.331846	-0.26026	-0.68924	0.0613999	0.902972	0.301134	2.14684	-0.658212	-2.06009	-0.279017	0.846626	-0.122557	2.76084	1.04458	2.05842	1.36023	0.192343	0.997916	0.241303	-0.621643	-0.692428	-0.115428	-0.683951	-0.0990881	-0.267824	-0.0483613	0.561746	-0.26519	1.32935	-0.534145	-0.816645	0.533452	-0.239086	0.790312	-1.32653
	CAGL0G08195g		YLR168C	UPS2	Mitochondrial intermembrane space protein; involved in phospholipid metabolism; has role in regulation of phospholipid metabolism by inhibiting conversion of phosphatidylethanolamine to phosphatidylcholine; null mutant has defects in mitochondrial morphology; similar to Ups1p, Ups3p and to human PRELI; UPS2 has a paralog, UPS3, that arose from the whole genome duplication	0			1.50539	-0.0315751	-0.598462	0.611836	0.360189	1.33231	0.220829	1.05526	0.376498	1.41632	0.477257	1.60579	2.68449	0.85083	0.0400729	0.109448	2.27146	1.91271	0.0623035	0.431216	0.0023577	1.57198	-1.27425	-1.18697	0.730831	0.304518	-0.0185547	-0.00687908	0.10254	1.45015	0.718574	0.832465	1.14309	-0.278779	0.976374	3.31741	0.901217	-1.62351	-0.457642	-0.779662	-1.02526
	CAGL0H02277g				0	0			-1.68567	-0.385581	-0.249955	-0.399336	-1.60926	-1.04533	-0.661736	-0.533605	-1.63295	-0.274354	1.13191	1.00923	0.998919	-0.484101	0.950196	1.33127	2.09372	0.0761974	0.705732	0.22962	-0.239365	-1.9678	-0.205369	0.710677	-0.798046	-1.20892	-0.262709	-0.45985	0.844077	0.0400182	-0.25786	-0.488854	-0.708112	-0.889801	-0.358788	-0.697466	-1.23693	0.504939	1.22558	0.28952	-0.0890707
	CAGL0M08052g	GEA2	YJR031C	GEA1	Guanine nucleotide exchange factor for ADP ribosylation factors (ARFs); involved in vesicular transport between the Golgi and ER, Golgi organization, and actin cytoskeleton organization; GEA1 has a paralog, GEA2, that arose from the whole genome duplication	0			-0.757716	0.515994	-0.422257	0.547871	-0.585159	-0.282443	0.0938196	0.275657	0.574925	1.24142	-0.283263	1.585	2.48481	1.41097	0.165301	2.08118	1.40358	1.48296	-1.99149	0.347467	1.77883	4.84608	0.0849601	-0.481942	0.209283	0.414072	1.36378	0.893151	0.51358	0.16808	-0.148538	-0.285549	-0.588399	-0.116174	-0.82422	-0.804607	-1.61123	-0.181946	-0.0943207	-0.332826	-0.129275
	CAGL0M05797g		YGL063W	PUS2	Mitochondrial tRNA:pseudouridine synthase; acts at positions 27 and 28, but not at position 72; efficiently and rapidly targeted to mitochondria, specifically dedicated to mitochondrial tRNA modification; PUS2 has a paralog, PUS1, that arose from the whole genome duplication	0			1.01689	-0.549012	-0.790665	-1.46188	-1.98351	-1.2962	-0.080286	0.322809	-2.40043	-1.8684	0.242331	0.0924388	1.56559	-1.78378	0.606552	0.0342726	1.57873	-0.574843	0.481159	-0.203481	0.794046	-2.30507	-0.0569205	-0.146168	1.01619	0.369203	1.06095	0.808068	-0.436221	-1.14522	-0.00556871	0.113997	0.185166	-0.910321	-0.18757	1.50062	-1.29316	0.223347	-0.644271	0.827476	-0.104847
	CAGL0B04103g		YPR109W		Predicted membrane protein; diploid deletion strain has high budding index	-0.262802			-1.4071	1.18673	0.130791	1.68787	-3.40908	-1.29549	0.937061	1.16158	-0.73491	-0.0336659	1.17941	1.3901	2.9245	-1.8581	-1.04848	1.5796	-0.637834	-1.88501	1.11495	1.61677	2.09821	2.04746	-0.158165	-0.491552	-0.534055	-1.92479	-0.903043	-0.535092	-1.0789	-0.0283681	0.355539	-0.323565	-1.13314	-1.08569	0.341989	-0.376729	-0.298688	0.197754	-0.601322	-0.214678	-0.719022
	CAGL0I00308g		YGL127C	SOH1	Subunit of the RNA polymerase II mediator complex; associates with core polymerase subunits to form the RNA polymerase II holoenzyme; involved in telomere maintenance; conserved with other metazoan MED31 subunits	0			1.07103	0.242326	0.792967	0.276427	0.724177	1.43794	-0.00240384	0.01573	0.252957	1.44618	1.48289	2.12413	2.66721	1.28376	-0.240874	-0.497294	2.05856	1.43664	-0.908629	0.506214	-0.189026	2.07104	-0.382997	-0.626579	0.143139	2.09512	0.147697	-1.28086	-0.243987	1.15626	0.136076	0.350479	0.36296	0.998075	-1.12114	1.21444	1.03977	-0.449584	-0.588039	-0.486861	-0.383187
	CAGL0H06347g	DEP1	YAL013W	DEP1	Component of the Rpd3L histone deacetylase complex; required for diauxic shift-induced histone H2B deposition onto rDNA genes; transcriptional modulator involved in regulation of structural phospholipid biosynthesis genes and metabolically unrelated genes, as well as maintenance of telomeres, mating efficiency, and sporulation	0.751029			-0.368505	0.287211	-0.0522841	-1.05526	1.8039	-0.63258	0.552208	0.123393	-0.697097	0.999607	0.277696	-4.30886	3.00839	-0.720863	-1.07644	-0.241161	0.686335	0.616372	-0.267977	-0.444353	-3.69257	-1.84915	-0.54486	-2.13747	-2.32254	1.35979	0.116245	-0.399233	-1.86713	1.73443	-1.04145	-0.797775	-1.39048	-1.85213	-1.34165	-4.1676	-0.708567	0.154361	-0.847782	-1.04795	-0.441629
	CAGL0G08063g		YDR092W	UBC13	E2 ubiquitin-conjugating enzyme; involved in the error-free DNA postreplication repair pathway; interacts with Mms2p to assemble ubiquitin chains at the Ub Lys-63 residue; DNA damage triggers redistribution from the cytoplasm to the nucleus	0			1.87861	0.253348	0.0800786	0.878227	-1.91187	0.672305	0.220829	0.78344	-0.320441	1.41632	0.556588	1.02769	2.61184	0.871695	0.75853	-0.623523	1.8725	1.17611	0.712534	0.733437	0.418655	1.44779	0.947563	1.54447	1.40874	2.90442	1.03025	0.354798	3.41135	0.8366	-0.0587152	-0.233313	-0.26572	-0.92474	-1.7642	-0.426799	0.359357	-1.32965	-1.38211	-0.176749	-1.05154
	CAGL0D00286g	BMT1			0	0			-2.28235	-0.804818	0.0925653	0.043212	-1.63047	0.160625	0.239181	-1.11602	-2.56893	0.999041	1.29475	1.70389	2.17639	0.0498796	-1.2131	0.166201	1.53193	0.7292	0.63173	0.268201	-0.206416	0.831427	-0.794799	-0.953736	-0.3204	-0.393629	-0.899677	-0.969522	-0.905589	0.434273	0.0525469	0.210188	0.232015	-1.32117	-0.609704	0.788587	-0.930532	0.232373	0.706606	0.226411	0.284105
	CAGL0M10417g		YDR003W	RCR2	Vacuolar protein; presumably functions within the endosomal-vacuolar trafficking pathway, affecting events that determine whether plasma membrane proteins are degraded or routed to the plasma membrane; RCR2 has a paralog, RCR1, that arose from the whole genome duplication	0			-0.79354	-0.365959	-0.118962	-0.171711	-1.77047	-1.14631	0.636591	1.06404	-1.17531	-0.926875	1.15325	0.92137	2.23596	1.92326	0.468008	1.21542	-1.03875	0.755704	-0.522043	-0.510681	0.833202	6.35777	0.18408	-0.518611	0.291195	-0.585337	0.569273	0.532353	1.7764	-2.35597	0.586203	0.589253	0.537279	-1.17758	-0.90797	-1.24172	-2.06575	-0.748638	-1.04082	-0.0440694	-0.0266017
	CAGL0J10098g		YNL056W	OCA2	Putative protein of unknown function; similar to predicted tyrosine phosphatases Oca1p and Siw14p; green fluorescent protein (GFP)-fusion protein localizes to the cytoplasm; YNL056W is not an essential gene	0			0.262931	1.0323	0.560407	-1.61786	-1.23031	0.424327	-0.407214	0.38587	-0.967028	1.23999	1.33861	-0.754632	2.40003	0.836803	-0.260241	-0.951251	1.46638	0.645658	-2.38707	-0.667391	-4.84984	-2.83423	-0.626839	-2.57247	-0.926583	-1.21295	0.770566	0.0602832	0.447874	0.0362005	-0.892115	-1.06808	0.121201	0.587884	-0.60197	-0.662242	-0.365166	-0.923091	-0.616934	-0.370978	1.31416
	CAGL0A03696g	GAL83	YER027C	GAL83	One of three possible beta-subunits of the Snf1 kinase complex; allows nuclear localization of the Snf1 kinase complex in the presence of a nonfermentable carbon source; contains glycogen-binding domain; GAL83 has a paralog, SIP2, that arose from the whole genome duplication	0			-2.86311	-0.330922	0.431713	0.504468	-0.798877	0.698384	-0.1443	0.332634	-1.61382	0.904639	1.44746	-0.665792	2.05987	0.378076	0.749318	0.329805	1.12218	0.215072	1.38751	2.12864	3.13958	17.0657	-0.496891	1.05023	-0.0516018	0.0895429	-0.289193	0.104889	-0.944157	-0.442251	0.510789	-0.0418094	0.449467	1.32501	-1.3795	-2.17962	-0.0205126	-0.411899	0.107002	0.273244	-0.878111
	CAGL0I07969g		YOL077W-A	ATP19	Subunit k of the mitochondrial F1F0 ATP synthase; F1F0 ATP synthase is a large, evolutionarily conserved enzyme complex required for ATP synthesis; associated only with the dimeric form of ATP synthase	0			-0.390255	0.231793	-0.287681	-0.324275	-1.51339	0.238582	0.526169	-0.136872	-0.872088	0.758825	0.625226	0.044546	1.90886	0.599612	-1.4605	-0.353948	1.13517	1.15782	-0.645675	0.0736702	0.134976	0.393601	-0.223899	0.0271714	1.01445	-0.776288	0.13987	-0.0821834	-0.194364	-0.162992	-0.186645	0.0529876	0.156976	1.40923	2.0236	1.47227	0.553835	0.358619	-0.00459715	0.214704	4.01668e-05
	CAGL0H08503g		YBR094W	PBY1	Putative tubulin tyrosine ligase associated with P-bodies; forms cytoplasmic foci upon DNA replication stress	-0.0184412			0.643073	0.76194	1.00398	-1.18793	-3.78415	-1.35255	0.40601	0.133086	-2.44858	0.578369	-0.0438806	-0.822937	2.14979	-2.24976	0.518042	0.956369	-0.595785	-1.83594	0.113454	0.728446	0.075403	-0.978159	0.849249	-0.239325	0.0961837	0.0217666	-0.46476	-0.415129	-0.730562	-0.672821	0.328935	0.398572	1.66132	0.317702	-0.732949	-2.72355	-2.60691	0.521765	0.275043	-0.440425	0.434559
	CAGL0G04389g		YJL110C	GZF3	GATA zinc finger protein; negatively regulates nitrogen catabolic gene expression by competing with Gat1p for GATA site binding; function requires a repressive carbon source; dimerizes with Dal80p and binds to Tor1p; GZF3 has a paralog, DAL80, that arose from the whole genome duplication	0			0.353527	0.689541	-0.439467	0.322209	0.459718	1.37153	-0.00240384	0.01573	0.252957	1.44618	-0.932745	0.562318	2.58221	1.23335	-0.305805	-0.224922	2.2957	1.87744	-0.332105	0.574995	-0.795504	0.79133	-1.20185	-0.87935	-1.0612	0.102246	-0.515058	-0.499948	-0.358345	1.38564	0.0524888	-0.0426984	0.618799	-0.419196	0.403513	-0.497522	1.40526	-0.440775	-0.0298817	-0.308965	-0.223644
	CAGL0G02255g		YKR084C	HBS1	GTPase with similarity to translation release factors; together with binding partner Dom34p, facilitates ribosomal subunit dissociation and peptidyl-tRNA release when translation is stalled; genetically implicated in mRNA no-go decay; HBS1 has a paralog, SKI7, that arose from the whole genome duplication	0			0.395337	2.61771	-0.678024	0.207049	-0.524264	0.865499	-0.595658	-0.284037	-1.64896	1.68561	0.523051	2.47836	2.81892	0.830207	1.58883	0.545623	2.16211	1.59359	1.86338	1.2629	0.00897099	3.11741	-1.30161	-1.54217	-0.688314	-0.604589	0.202287	0.555724	1.9601	0.887922	-0.0858338	0.111515	0.916758	0.0674118	-0.898428	-0.956699	0.493038	-0.0453216	-0.812684	-0.609008	-0.563429
	CAGL0E03762g		YHL027W	RIM101	Cys2His2 zinc-finger transcriptional repressor; involved in alkaline responsive gene repression as part of adaptation to a alkaline conditions; involved in cell wall assembly; required for alkaline pH-stimulated haploid invasive growth and sporulation; activated by alkaline-dependent proteolytic processing which results in removal of the C-terminal tail; similar to A. nidulans PacC	0			1.74495	1.31935	0.122742	-0.656853	1.70525	-0.694761	0.617596	-0.48963	-1.887	-0.492983	0.0422487	0.948471	2.83828	-1.05363	1.14119	-0.226829	2.55092	-1.20213	1.84139	1.71224	1.06548	5.35475	0.215269	-1.65679	-0.138385	0.0734956	0.355253	-0.646986	-2.08218	-1.50918	-0.559593	-0.352823	-1.2387	0.575495	-1.10552	-0.962548	-2.58289	0.716255	-0.112349	-0.173052	-0.921694
	CAGL0F00869g		YOL048C	RRT8	Protein involved in spore wall assembly; shares similarity with Lds1p and Lds2p and a strain mutant for all 3 genes exhibits reduced dityrosine fluorescence relative to the single mutants; identified in a screen for mutants with increased levels of rDNA transcription; green fluorescent protein (GFP)-fusion protein localizes to lipid particles; protein abundance increases in response to DNA replic…	0			-0.931149	0.66235	-0.39818	-0.300201	-2.90134	-0.717581	-0.656415	-0.554038	-2.40461	-0.0663857	-0.115326	1.14038	1.06086	-0.751694	-0.532392	-0.271092	0.0500907	-1.07703	-1.1423	-1.17556	-0.757792	2.37374	-0.0110047	0.404223	0.556615	-1.14816	-0.258391	-0.768412	0.460708	1.11025	-0.040625	0.00246654	0.56636	-0.542855	0.580952	-0.620889	-1.76737	-0.494877	-1.30685	0.0725616	-0.796156
	CAGL0E05940g		YPL221W	FLC1	Putative FAD transporter; required for uptake of FAD into endoplasmic reticulum; involved in cell wall maintenance; FLC1 has a paralog, FLC3, that arose from the whole genome duplication	0			-1.05548	2.04488	-1.02644	-1.55337	-2.73618	-0.600726	0.333313	-0.0971436	1.19566	0.758825	-0.445557	0.956838	2.31961	-0.561602	0.46913	-3.24816	1.27092	0.399709	0.0225681	1.23786	1.67762	2.47071	-0.14758	-0.850818	0.401787	0.848683	-0.539626	-1.82187	-2.56945	-0.124926	-0.194573	-0.243244	1.61021	-0.970389	-1.39282	0.444636	-1.11651	0.545964	0.151191	-0.0457774	-0.54796
	CAGL0B04939g		YLR173W		Putative protein of unknown function	0			0.623667	0.629136	0.754408	0.347589	0.0951711	-0.0588178	0.246918	-0.0393992	-0.939839	-0.377417	-0.0950739	2.36076	1.87598	-2.1143	0.0399687	1.24941	-0.302551	0.697974	1.02632	1.67356	1.82923	1.56831	0.280525	0.797528	1.64064	0.98801	0.16159	0.299924	-0.559633	0.498818	0.836852	1.00066	1.65124	0.0904814	-1.00765	1.24555	-2.98296	0.949298	0.275741	1.34289	0.893336
	CAGL0L03003g	GCN3	YKR026C	GCN3	Alpha subunit of the translation initiation factor eIF2B; the guanine-nucleotide exchange factor for eIF2; activity subsequently regulated by phosphorylated eIF2; first identified as a positive regulator of GCN4 expression	0			-1.5873	-1.7608	-0.119643	-0.234857	-1.59225	0.186141	0.891802	-0.264639	-2.15327	0.770295	0.470591	0.379543	2.01262	0.00863888	-0.627898	-1.77563	0.80259	-0.176073	-0.935164	0.283573	-0.301221	19.7484	0.0631779	-0.37084	-0.584845	1.63025	-0.956822	-0.865407	-0.50774	-0.495668	-0.10722	-0.551701	-0.0858691	1.33182	0.719457	-0.201628	-0.339517	-0.547337	-0.0962904	-0.410447	-0.616698
	CAGL0F02761g		YDR408C	ADE8	Phosphoribosyl-glycinamide transformylase; catalyzes a step in the 'de novo' purine nucleotide biosynthetic pathway	0			-2.11322	-0.987297	0.383956	-0.505672	-1.18233	0.455384	0.648007	0.124025	-1.683	0.971583	-0.953876	-0.500806	2.08913	1.37721	1.38251	1.21369	1.4825	3.23289	-1.01337	-0.63318	-0.775129	-0.842623	-1.44114	-0.909121	-1.40735	1.37915	0.116245	-1.50648	0.559002	0.327176	-0.233001	-0.320543	-0.0669838	1.49087	-0.685024	0.550868	0.954855	-0.28458	-1.01339	-0.0093975	-0.956975
	CAGL0J04026g		YOR227W	HER1	Protein of unknown function; required for proliferation or remodeling of the ER that is caused by overexpression of Hmg2p; may interact with ribosomes, based on co-purification experiments; HER1 has a paralog, GIP3, that arose from the whole genome duplication	0			-1.00094	-0.0549271	-0.41661	-0.472692	-0.0763014	-1.47342	0.0065721	-0.211967	-0.0297636	0.393422	0.779276	0.472199	1.5105	1.25075	-0.062452	0.244144	0.201497	-0.897472	0.756777	0.528098	1.46263	-2.04738	-0.38508	-0.43953	-0.222818	-0.722153	-0.418571	-1.65175	-1.00897	0.70253	0.0781291	-0.0813822	-0.412252	0.327783	0.754271	0.0332111	-1.90899	-0.17582	-0.49049	0.0912529	-0.993966
	CAGL0G05698g	GDH2	YDL215C	GDH2	NAD(+)-dependent glutamate dehydrogenase; degrades glutamate to ammonia and alpha-ketoglutarate; expression sensitive to nitrogen catabolite repression and intracellular ammonia levels	0			-1.14976	-0.0473079	0.496153	0.247937	-0.0893993	-1.31253	0.648008	0.0781224	0.66735	0.607657	0.659493	0.706546	1.78098	-1.32007	-0.512355	-0.441877	0.270197	-3.08191	-0.0772443	2.16296	-0.178171	1.57889	0.0305348	-0.838257	0.40496	1.50712	0.768601	-0.0558991	-0.60295	1.72334	-0.22816	-0.0962749	-0.249836	0.99684	1.45472	0.132149	3.34536	0.569683	0.716568	0.463529	1.21025
	CAGL0C03333g		YLL051C	FRE6	Putative ferric reductase with similarity to Fre2p; expression induced by low iron levels	0			-1.62647	-1.2971	0.072153	-0.388438	0.55504	-2.02005	-0.208716	-0.869943	-1.49341	-0.109126	5.9862e-05	1.31071	1.62689	-2.00251	0.338457	0.686278	0.0968818	-1.02162	0.489948	-0.119127	0.00196173	5.42019	-0.0724608	0.812356	0.450829	0.180212	0.298352	-0.22433	-0.0987809	0.476999	-0.0470414	0.262986	0.603455	0.912531	1.19114	1.43793	-2.16187	0.277123	0.639639	0.211884	0.0152034
	CAGL0C02871g		YOR266W	PNT1	Mitochondrial integral inner membrane protein; involved in membrane insertion of C-terminus of Cox2p, interacts genetically and physically with Cox18p; deletion mutant sensitive to the anti-Pneumocystis carinii drug pentamidine	0			1.06431	-0.196245	0.803906	1.02859	-0.717184	-0.276886	0.196412	0.119626	-2.72425	0.429085	1.08589	1.96114	2.09585	0.283511	-1.67282	0.858389	2.47331	0.585684	0.20894	0.650833	1.24928	-1.2802	-0.523307	0.0491552	2.13459	0.707484	-0.370113	-0.254523	0.346071	-0.0728656	0.0391384	0.629251	1.03387	-0.894678	-0.443073	0.961598	-0.697501	0.36214	1.08121	0.284439	-0.846382
	CAGL0H04939g		YLR377C	FBP1	Fructose-1,6-bisphosphatase; key regulatory enzyme in the gluconeogenesis pathway, required for glucose metabolism; undergoes either proteasome-mediated or autophagy-mediated degradation depending on growth conditions; glucose starvation results in redistribution to the periplasm; interacts with Vid30p	0			-0.761345	-0.025965	-0.573021	-0.728014	-1.87879	-0.00665169	-0.391537	0.00774498	-2.01893	0.829396	-0.550051	0.434014	1.86953	-0.00494814	0.513972	-0.488977	1.74904	1.011	-2.02728	-1.11287	-0.776047	-0.585776	0.348951	-1.22795	0.462067	-0.176488	-0.384492	-0.72208	-0.95242	1.35789	0.586734	0.767062	1.05724	-2.938	-0.28417	-1.62971	-0.652738	0.325511	0.159024	0.809411	-0.251893
	CAGL0L11132g		YML058W	SML1	Ribonucleotide reductase inhibitor; involved in regulating dNTP production; regulated by Mec1p and Rad53p during DNA damage and S phase; SML1 has a paralog, DIF1, that arose from the whole genome duplication	0			3.38371	-0.0337963	0.273439	0.914822	0.193771	1.25764	-0.307666	0.217537	-0.655814	1.33566	0.203214	2.81649	2.36394	0.599612	0.900275	1.45183	2.2957	1.87744	0.724846	1.03226	0.00869877	0.831427	-0.438111	-0.708735	2.32728	1.83615	-0.151053	0.982712	0.00944075	1.0586	0.480549	1.8644	2.22972	-0.793051	0.0501747	2.38019	0.201366	0.133411	0.602341	-0.452554	-0.967545
	CAGL0F09053g		YHR204W	MNL1	Alpha-1,2-specific exomannosidase of the endoplasmic reticulum; in complex with Pdi1p, generates a Man7GlcNac2 oligosaccharide signal on glycoproteins destined for ubiquitin-proteasome degradation	-0.078742			-0.780312	-1.16466	-0.458443	-0.351475	-0.336218	-0.6794	0.412883	0.495307	-1.3627	0.154788	0.65767	1.07019	1.52047	0.00863888	0.124497	1.34143	1.61829	0.840246	0.941879	0.192695	0.537488	-1.13188	1.03148	0.129593	0.961848	2.10973	-0.96292	-0.630049	-1.51561	0.795117	-0.73054	-0.146329	-1.00969	-1.23142	-4.09342	-2.78561	-0.697501	-1.47092	-0.556051	-0.0372037	-0.49875
	CAGL0I00836g		YMR140W	SIP5	Protein of unknown function; interacts with both the Reg1p/Glc7p phosphatase and the Snf1p kinase; forms cytoplasmic foci upon DNA replication stress	0			0.798367	2.02006	-0.311457	0.177917	-2.18816	-0.218323	0.394833	0.816134	-0.090442	1.4514	-0.454987	0.39322	2.47497	0.443628	-0.878728	0.859664	0.891694	-0.0676715	-0.820709	0.266841	0.721753	0.440174	-0.596474	-0.263612	1.4185	3.82848	0.592537	0.469716	3.03854	-0.0327759	0.149739	0.189794	0.859173	0.0232001	0.498561	1.39977	0.453739	0.600562	-0.380124	-0.0132218	1.29316
	CAGL0L00429g		YMR189W	GCV2	P subunit of the mitochondrial glycine decarboxylase complex; glycine decarboxylase is required for the catabolism of glycine to 5,10-methylene-THF; expression is regulated by levels of 5,10-methylene-THF in the cytoplasm	0			0.207484	-0.0895336	-0.852039	-0.485873	-1.84365	-0.870447	0.704391	-0.854085	-2.74555	-0.142528	0.451692	1.33853	1.719	0.318661	-1.05663	-1.14185	0.345758	-0.725677	1.19627	0.26602	-0.819407	-1.51553	0.195709	-0.127409	0.386594	0.48471	-1.866	-2.95445	-1.74632	-1.32655	0.318059	0.183974	0.0842037	0.155712	0.143164	0.966263	-1.10703	-0.012448	0.0894048	0.536269	-0.0167676
	CAGL0F06589g		YMR065W	KAR5	Protein required for nuclear membrane fusion during karyogamy; localizes to the membrane with a soluble portion in the endoplasmic reticulum lumen, may form a complex with Jem1p and Kar2p; expression of the gene is regulated by pheromone	0			-1.18171	0.552342	0.673306	-0.375376	-0.674361	-1.83653	0.525707	0.433525	-0.598632	0.128183	0.409613	1.69496	1.68658	-1.38572	1.49784	0.394975	0.676093	1.85597	-0.599807	1.34138	-0.291316	-3.10451	1.07263	0.471109	0.593293	0.117489	-0.528284	0.938624	0.670983	0.0985227	0.140182	0.563363	0.846184	1.62983	1.08671	1.44418	0.822874	0.56115	1.37528	0.636473	0.796018
	CAGL0D06204g		YGL045W	RIM8	Protein involved in proteolytic activation of Rim101p; part of response to alkaline pH; interacts with ESCRT-1 subunits Stp22p and Vps28p; essential for anaerobic growth; member of the arrestin-related trafficking adaptor family	0.569403			1.03634	0.73462	-0.830095	-5.19527	4.52833	-2.24822	0.747002	-1.21518	-2.28063	-0.875458	0.44015	2.94914	5.53312	-0.100009	-0.17124	-1.01045	2.1459	-1.69876	0.870335	-1.34882	-0.21433	6.33018	0.26442	-2.22913	0.724857	1.28628	-0.0982653	-2.29071	-5.77113	-0.275097	-0.841843	-0.312144	-0.647891	-0.446065	-2.5543	0.977179	-2.11415	-0.0806586	-0.624322	-0.150037	-0.746185
	CAGL0M06281g		YBR180W	DTR1	Putative dityrosine transporter of the major facilitator superfamily; member of the 12-spanner drug:H(+) antiporter DHA1 family; required for spore wall synthesis; sequence similarity to QDR1 and QDR3, and the triple mutant dtr1 qdr1 qdr3 exhibits reduced dityrosine fluorescence relative to the single mutants; expressed during sporulation	0			-0.845358	-0.23074	0.223559	0.10901	0.382245	0.199071	0.463049	0.019123	-0.0945367	0.758825	0.479585	-0.0231824	1.74932	0.692162	0.62626	0.822869	1.69145	0.935345	1.11034	1.07896	0.532238	0.714352	0.128794	-0.839657	-1.18635	-0.803009	-0.716431	-0.759218	-0.357322	0.311946	0.0725243	0.389189	0.32684	0.171711	-0.40787	0.89237	0.396482	1.23927	0.111627	-0.893527	-0.285444
	CAGL0J11814g		YML041C	VPS71	Nucleosome-binding component of the SWR1 complex; SWR1 exchanges histone variant H2AZ (Htz1p) for chromatin-bound histone H2A; required for vacuolar protein sorting	0			0.649947	0.455434	0.218038	0.317297	-0.223694	1.03948	-0.109735	0.3088	-1.61421	0.999607	-1.16131	-0.370226	2.02879	0.789665	-0.00578828	3.03636	1.83001	1.11877	0.0623035	0.0726927	0.0023577	1.57198	-0.0110192	0.246488	0.254655	1.09036	1.54868	0.377308	1.31694	0.609166	0.355258	-0.308485	-0.261354	0.511696	0.793083	-1.3711	0.92776	-0.119231	-0.363492	0.0192901	-0.12747
	CAGL0C03025g		YCR052W	RSC6	Component of the RSC chromatin remodeling complex; essential for mitotic growth; RSC6 has a paralog, SNF12, that arose from the whole genome duplication	0			-0.83074	0.615527	0.74596	0.109478	1.17875	1.12595	1.03093	0.590276	-1.07241	1.20419	-0.654294	-0.0472165	2.1921	1.04776	0.94576	1.88514	2.28575	1.8282	0.322472	0.690005	1.40086	1.38272	0.407291	-0.943961	0.133773	0.136029	-0.715241	-0.873356	0.0773326	0.861965	0.193182	-0.376623	0.304924	0.540095	0.202353	-0.280117	1.26381	0.493065	0.257551	-0.00573353	0.564241
	CAGL0H08734g		YPR043W	RPL43A	Ribosomal 60S subunit protein L43A; null mutation confers a dominant lethal phenotype; homologous to mammalian ribosomal protein L37A, no bacterial homolog; RPL43A has a paralog, RPL43B, that arose from the whole genome duplication	0			2.11822	0.1102	0.0203078	0.77389	0.724177	1.43794	-0.00240384	0.01573	0.252957	1.44618	-0.240885	-0.260679	2.43326	1.27175	0.0400729	0.750808	2.27146	1.91271	0.0623035	0.0726927	0.0023577	1.57198	-0.155044	0.140208	0.0186117	0.52806	-0.0185547	-0.00687908	0.10254	1.45015	-0.124797	0.0363845	-0.181415	0.766493	1.14302	2.21073	2.00388	-0.0755846	-0.0526885	-0.00573353	0.039481
	CAGL0I04125g		YGL226C-A	OST5	Zeta subunit of the oligosaccharyltransferase complex of the ER lumen; complex catalyzes asparagine-linked glycosylation of newly synthesized proteins	0			-0.700311	0.415219	0.0331226	2.82224	0.459718	1.37153	-0.450826	0.532355	-0.852116	1.2772	0.626122	2.4621	3.80013	0.80982	0.466871	4.97335	2.13566	1.55212	1.27035	1.21517	3.97189	2.42359	-0.806369	1.02163	3.83529	8.0094	0.129423	1.62664	4.58601	3.16182	0.352022	1.7107	2.04094	-2.4074	-1.43488	2.18327	0.119154	-0.364784	0.193878	-0.15201	1.69237
	CAGL0G01078g		YLR344W	RPL26A	Ribosomal 60S subunit protein L26A; binds to 5.8S rRNA; non-essential even when paralog is also deleted; deletion has minimal affections on ribosome biosynthesis; homologous to mammalian ribosomal protein L26 and bacterial L24; RPL26A has a paralog, RPL26B, that arose from the whole genome duplication	0			1.36046	1.36135	0.48913	2.34005	-0.735167	0.737736	0.884573	2.16888	-1.10703	0.957851	0.204142	1.98624	3.31771	0.711245	0.478856	1.34768	2.28575	1.8282	0.010185	-0.275975	1.14816	0.318506	-0.221421	-1.39784	1.65468	1.02169	1.94916	0.581947	1.96609	1.38564	0.10962	0.711041	0.803882	1.47381	0.793083	2.32964	0.92776	0.57926	1.11563	0.856337	-0.255448
[truncated: 4,568 more rows]
[truncated: 5 more columns]
