# Supplementary material for: Tn-seq screens in Candida glabrata treated with echinocandins and ibrexafungerp reveal pathways of antifungal resistance and cross-resistance
Source: mSphere. 2025 Jul 7;10(7):e00270-25. doi: 10.1128/msphere.00270-25 (PMC12306164; doi:10.1128/msphere.00270-25)
Supplement: Table S2 — PCC from all experiments. [file msphere.00270-25-s0004.xlsx]

## Sheet: Table S2
	Nickels et al	Table S2	Pearson Correlation Coefficients for all Z-scores in all conditions
					ref. 1	Gale et al (2023)
					ref. 2	Nickels et al (2024)
					boxes	PCC patterns referred to in the Results
					scale	-1	-0.5	0	0.5	1
						BG2 (ref. 1)		CBS138 strains (ref. 2)								BG2 strains																															CBS138 strains
						Fluconazole		Micafungin								Micafungin												Ibrexafungerp								Rezafungin			Anidulafungin				Caspofungin				Caspofungin
						BG2u	pdr1∆	2001u (TJN32)				CBS138u (TJN69)				BG2u (BG14)				pdr1∆ (CGM1094)				PDR1-GOF (TJNxxx)				BG2u (BG14)				pdr1∆ (CGM1094)				BG2u (BG14)			BG2u (BG14)				BG2u (BG14)				2001u (TJN32)
						128k	128k	4MF	8MF	16MF	32MF	2MF	4MF	8MF	16MF	2MF	4MF	8MF	16MF	2MF	4MF	8MF	16MF	2MF	4MF	8MF	16MF	8IF	16IF	32IF	64IF	8IF	16IF	32IF	64IF	2RF	4RF	8RF	2AF	4AF	8AF	16AF	4CF	4CFb	8CF	16CF	2CF	4CF	8CF
		BG2 (ref. 1)	Flucon -azole	BG2u	128k	1	0.0698309	0.0577412	0.611855	0.662047	0.37301	0.0144628	0.103229	0.67774	0.494529	0.0144305	0.619756	0.446264	0.252241	0.0737765	0.362794	0.172817	0.154464	-0.00911137	0.0509604	0.152574	0.134701	0.0532302	0.201539	0.625837	0.316191	0.041981	0.165657	0.097287	0.0520361	0.345481	0.602532	0.588749	0.166674	0.291842	0.684358	0.225211	-0.0327701	0.00166022	0.0638679	-0.00861547	0.0380413	0.302138	0.533169
				pdr1∆	128k	0.0698309	1	0.06084	0.0415774	0.00114282	-0.0155145	0.0373711	0.0778253	0.0046209	-0.0228437	0.0339859	0.018445	-0.0192518	-0.0108293	0.0584329	-0.00215994	0.0038881	0.0141792	-0.0258034	0.0178308	0.0328665	-0.00717427	0.0827617	0.130018	0.0262748	0.0346101	0.0358457	0.113971	0.0690518	0.0637898	0.155384	0.0784397	0.0153859	0.0569606	0.131973	0.0968951	-0.0419276	0.0130083	0.0652158	0.0907169	0.0978475	0.0257801	0.0833856	0.0875778
		CBS138 strains (ref. 2)	Micafungin	2001u (TJN32)	4MF	0.0577412	0.06084	1	0.350043	0.093885	0.123291	0.177626	0.291768	0.0743069	0.043829	0.0757168	0.173128	0.13996	0.0735744	0.0124897	0.195489	0.0593548	0.0386283	0.0128977	0.169429	0.239988	0.0876732	0.154596	0.23354	0.143094	0.107559	0.0302124	0.146602	0.135841	0.0491514	0.154754	0.105833	0.111465	0.115096	0.186316	0.138481	0.0110204	0.0537987	0.114937	0.0858607	0.0263049	0.0534237	0.228764	0.138114
					8MF	0.611855	0.0415774	0.350043	1	0.730368	0.37805	0.131685	0.446933	0.719618	0.504932	0.0630012	0.686448	0.578358	0.22325	0.0642766	0.588487	0.183828	0.118004	0.00231921	0.143027	0.426504	0.306464	0.197268	0.397078	0.661808	0.426643	0.0685736	0.33518	0.325768	0.138352	0.486979	0.622093	0.600324	0.218983	0.411983	0.681859	0.176055	-0.00166252	0.152803	0.205695	0.0848426	0.0690841	0.526103	0.692216
					16MF	0.662047	0.00114282	0.093885	0.730368	1	0.464415	0.0213599	0.0722166	0.915531	0.639326	0.0326746	0.723822	0.524718	0.220871	0.0706033	0.382456	0.130887	0.136823	0.000481407	0.0399618	0.186382	0.188712	0.0810389	0.178875	0.65909	0.312949	0.0530978	0.181431	0.113199	0.0466754	0.345648	0.617336	0.650924	0.14201	0.27223	0.698254	0.18071	-0.0386989	0.019636	0.0878877	-0.00509788	0.0517114	0.343099	0.717773
					32MF	0.37301	-0.0155145	0.123291	0.37805	0.464415	1	0.00887593	0.0976784	0.438715	0.695043	-0.0108161	0.355218	0.214638	0.562215	0.0190682	0.166493	0.489359	0.626968	-0.00217479	0.0199806	0.123836	0.0841572	-0.120006	0.173937	0.281595	0.164221	0.00902371	0.137384	0.053962	0.221015	0.152303	0.251519	0.24811	0.0804082	0.152796	0.347075	0.319399	-0.0614646	0.0135911	0.00966446	0.0198822	0.0236304	0.21393	0.329112
				CBS138u (TJN69)	2MF	0.0144628	0.0373711	0.177626	0.131685	0.0213599	0.00887593	1	0.46347	0.0684425	0.0817022	0.0441186	0.0843542	0.0878298	0.0363239	0.000911158	0.122135	0.0189442	0.00361577	0.0200479	0.105402	0.145451	0.0600294	0.10969	0.132418	0.076855	0.0621004	0.0405389	0.090835	0.0723839	0.0146219	0.0746168	0.0328287	0.0348082	0.0795281	0.083625	0.046239	0.0110047	0.0147103	0.0846845	0.0468174	0.00488861	0.0475192	0.129364	0.0606087
					4MF	0.103229	0.0778253	0.291768	0.446933	0.0722166	0.0976784	0.46347	1	0.12488	0.157719	0.0572885	0.255433	0.313251	0.132039	-0.0010762	0.420301	0.151372	0.0658475	0.0279088	0.164282	0.416142	0.267277	0.211066	0.403731	0.239765	0.26837	0.0416964	0.278611	0.286217	0.125687	0.305668	0.17394	0.161731	0.141862	0.280692	0.187811	0.0660549	0.00966145	0.192783	0.178417	0.105141	0.0318745	0.324808	0.196485
					8MF	0.67774	0.0046209	0.0743069	0.719618	0.915531	0.438715	0.0684425	0.12488	1	0.689923	0.0249402	0.694639	0.463015	0.214896	0.0710844	0.372669	0.145103	0.143389	0.00343811	0.0393976	0.174828	0.159785	0.0879796	0.203092	0.648773	0.287949	0.0545893	0.189999	0.118465	0.047228	0.370611	0.631025	0.603396	0.149657	0.281405	0.70081	0.132667	-0.0498927	0.0198719	0.0949841	0.00789061	0.0515134	0.351631	0.703445
					16MF	0.494529	-0.0228437	0.043829	0.504932	0.639326	0.695043	0.0817022	0.157719	0.689923	1	-0.00033297	0.473902	0.311886	0.462104	0.0262918	0.254778	0.381299	0.470089	-0.001793	0.00517551	0.139685	0.138168	-0.0609988	0.170089	0.410925	0.216737	0.0164337	0.132692	0.076047	0.170397	0.220468	0.394464	0.370654	0.10679	0.190373	0.474271	0.279775	-0.0506262	0.0135679	0.0413887	0.0217351	0.0517875	0.262418	0.473208
		BG2 strains	Micafungin	BG2u (BG14)	2MF	0.0144305	0.0339859	0.0757168	0.0630012	0.0326746	-0.0108161	0.0441186	0.0572885	0.0249402	-0.00033297	1	0.145096	0.0848386	0.0696107	0.0155004	0.0696615	-0.00846805	-0.0143771	0.0120742	0.077988	0.0952367	0.0197425	0.119029	0.121548	0.0652596	0.0438329	0.054583	0.104455	0.0805889	0.0188369	0.0846257	0.0500419	0.0647927	0.0910693	0.107579	0.0696085	0.00837927	0.00405416	0.056069	0.0390873	0.0118747	0.0106883	0.0792969	0.0519598
					4MF	0.619756	0.018445	0.173128	0.686448	0.723822	0.355218	0.0843542	0.255433	0.694639	0.473902	0.145096	1	0.819149	0.330171	0.0636417	0.516558	0.291274	0.144222	0.00778874	0.131894	0.386588	0.416427	0.162401	0.359553	0.82436	0.562323	0.0830958	0.303901	0.319584	0.197425	0.448573	0.672975	0.797754	0.206388	0.367162	0.77509	0.258549	-0.0190887	0.132795	0.209428	0.0967364	0.0476238	0.363198	0.59329
					8MF	0.446264	-0.0192518	0.13996	0.578358	0.524718	0.214638	0.0878298	0.313251	0.463015	0.311886	0.0848386	0.819149	1	0.302077	0.0437146	0.577412	0.232571	0.0698809	-0.0293543	0.0997559	0.436123	0.634463	0.167268	0.374463	0.757417	0.757032	0.0739035	0.328314	0.440914	0.288408	0.423772	0.543812	0.781615	0.150801	0.306464	0.565428	0.40053	-0.012926	0.1471	0.27843	0.188617	0.0179925	0.319082	0.476443
					16MF	0.252241	-0.0108293	0.0735744	0.22325	0.220871	0.562215	0.0363239	0.132039	0.214896	0.462104	0.0696107	0.330171	0.302077	1	-0.00778312	0.159254	0.50393	0.531434	-0.0210183	0.0115781	0.130466	0.257953	-0.130235	0.170817	0.241041	0.280045	-0.0138653	0.112575	0.114791	0.308504	0.102856	0.1602	0.191593	0.0684046	0.132844	0.245359	0.368343	-0.0344878	0.0485444	0.0348241	0.0485339	0.0521735	0.138011	0.15869
				pdr1∆ (CGM1094)	2MF	0.0737765	0.0584329	0.0124897	0.0642766	0.0706033	0.0190682	0.000911158	-0.0010762	0.0710844	0.0262918	0.0155004	0.0636417	0.0437146	-0.00778312	1	0.208864	0.0718074	0.152443	-0.0223256	-0.00429179	0.0218165	-0.0110478	0.0527506	0.0127876	0.0586987	0.0228366	0.0298688	0.0523878	0.0384118	0.0091844	0.0622713	0.058515	0.0807037	0.0294292	0.0511083	0.0727569	0.0179879	0.0108081	0.00188452	0.00817277	0.0155407	-0.00251604	0.0461735	0.0707192
					4MF	0.362794	-0.00215994	0.195489	0.588487	0.382456	0.166493	0.122135	0.420301	0.372669	0.254778	0.0696615	0.516558	0.577412	0.159254	0.208864	1	0.178495	0.072528	-0.0049681	0.199391	0.54482	0.458573	0.268663	0.511821	0.600207	0.559803	0.0902779	0.475976	0.565654	0.314387	0.530632	0.554085	0.479468	0.204811	0.383138	0.503762	0.115014	0.000150435	0.216827	0.319836	0.212786	0.0225872	0.370059	0.442023
					8MF	0.172817	0.0038881	0.0593548	0.183828	0.130887	0.489359	0.0189442	0.151372	0.145103	0.381299	-0.00846805	0.291274	0.232571	0.50393	0.0718074	0.178495	1	0.575094	-0.00881314	-0.0181305	0.120103	0.345529	-0.112618	0.149252	0.180431	0.221588	-0.00163288	0.1273	0.187437	0.361137	0.0716619	0.109757	0.0730254	0.0230386	0.0739146	0.155104	0.23848	-0.0323416	0.0290998	0.0346909	0.0669386	0.00314201	0.0898076	0.0888619
					16MF	0.154464	0.0141792	0.0386283	0.118004	0.136823	0.626968	0.00361577	0.0658475	0.143389	0.470089	-0.0143771	0.144222	0.0698809	0.531434	0.152443	0.072528	0.575094	1	-0.0186539	-0.0342063	0.0481296	0.0358913	-0.154604	0.0835579	0.0804971	0.0714705	-0.0159437	0.0521784	0.000457074	0.26026	0.0146219	0.0453938	0.0670466	0.0201175	0.0539908	0.130413	0.314543	-0.0376492	-0.000424496	-0.036962	0.0301467	0.0282521	0.0860635	0.0898296
				PDR1-GOF (TJN88)	2MF	-0.00911137	-0.0258034	0.0128977	0.00231921	0.000481407	-0.00217479	0.0200479	0.0279088	0.00343811	-0.001793	0.0120742	0.00778874	-0.0293543	-0.0210183	-0.0223256	-0.0049681	-0.00881314	-0.0186539	1	0.380063	0.216211	-0.0228838	0.00728953	0.0243975	-0.00506955	-0.0433386	0.0228932	0.0238751	-0.0289306	-0.0244368	-0.00741689	-0.0190956	-0.0152839	0.0188001	-0.00272113	-0.00408714	-0.0210647	0.0278561	0.0144183	-0.0120144	-0.0297001	0.0321713	0.00425161	-0.0162306
					4MF	0.0509604	0.0178308	0.169429	0.143027	0.0399618	0.0199806	0.105402	0.164282	0.0393976	0.00517551	0.077988	0.131894	0.0997559	0.0115781	-0.00429179	0.199391	-0.0181305	-0.0342063	0.380063	1	0.603949	0.0861999	0.15799	0.216643	0.13789	0.0717981	0.0745807	0.181203	0.10516	0.00278562	0.122976	0.0830672	0.0985514	0.114368	0.117916	0.0951554	0.00182968	0.0416294	0.102738	0.0730556	0.0178606	0.0420069	0.122585	0.0517834
					8MF	0.152574	0.0328665	0.239988	0.426504	0.186382	0.123836	0.145451	0.416142	0.174828	0.139685	0.0952367	0.386588	0.436123	0.130466	0.0218165	0.54482	0.120103	0.0481296	0.216211	0.603949	1	0.421915	0.236798	0.466085	0.400412	0.398213	0.105275	0.3707	0.412313	0.20765	0.388218	0.308737	0.340914	0.158813	0.289242	0.29403	0.0875294	0.0164156	0.221693	0.268199	0.185356	0.0287145	0.288123	0.252082
					16MF	0.134701	-0.00717427	0.0876732	0.306464	0.188712	0.0841572	0.0600294	0.267277	0.159785	0.138168	0.0197425	0.416427	0.634463	0.257953	-0.0110478	0.458573	0.345529	0.0358913	-0.0228838	0.0861999	0.421915	1	0.129123	0.314625	0.495482	0.730437	0.0308956	0.245342	0.50439	0.448902	0.302271	0.323075	0.379775	0.0495552	0.142486	0.250756	0.137556	0.00215159	0.15045	0.312434	0.282562	-0.0101113	0.166997	0.234423
			Ibrexafungerp	BG2u (BG14)	8IF	0.0532302	0.0827617	0.154596	0.197268	0.0810389	-0.120006	0.10969	0.211066	0.0879796	-0.0609988	0.119029	0.162401	0.167268	-0.130235	0.0527506	0.268663	-0.112618	-0.154604	0.00728953	0.15799	0.236798	0.129123	1	0.469273	0.276632	0.218662	0.128891	0.35128	0.2926	0.0667234	0.354554	0.243031	0.196867	0.192137	0.246997	0.174659	-0.0644727	0.0272106	0.24273	0.274477	0.189976	0.0419318	0.272361	0.210803
					16IF	0.201539	0.130018	0.23354	0.397078	0.178875	0.173937	0.132418	0.403731	0.203092	0.170089	0.121548	0.359553	0.374463	0.170817	0.0127876	0.511821	0.149252	0.0835579	0.0243975	0.216643	0.466085	0.314625	0.469273	1	0.505019	0.489337	0.131625	0.564818	0.579556	0.316808	0.650549	0.463552	0.346803	0.260063	0.461465	0.386656	0.0929791	0.0304894	0.428271	0.498756	0.384701	0.0465633	0.443131	0.39838
					32IF	0.625837	0.0262748	0.143094	0.661808	0.65909	0.281595	0.076855	0.239765	0.648773	0.410925	0.0652596	0.82436	0.757417	0.241041	0.0586987	0.600207	0.180431	0.0804971	-0.00506955	0.13789	0.400412	0.495482	0.276632	0.505019	1	0.754601	0.0906792	0.399069	0.493643	0.329691	0.549714	0.76471	0.830573	0.203327	0.377081	0.757923	0.261083	-0.021004	0.190374	0.332279	0.245146	0.0273607	0.409385	0.620669
					64IF	0.316191	0.0346101	0.107559	0.426643	0.312949	0.164221	0.0621004	0.26837	0.287949	0.216737	0.0438329	0.562323	0.757032	0.280045	0.0228366	0.559803	0.221588	0.0714705	-0.0433386	0.0717981	0.398213	0.730437	0.218662	0.489337	0.754601	1	0.0675823	0.396354	0.6503	0.518705	0.460608	0.505999	0.602663	0.123733	0.264955	0.439687	0.307396	-0.00905371	0.201404	0.383065	0.354857	-0.00495376	0.278462	0.391618
				pdr1∆ (CGM1094)	8IF	0.041981	0.0358457	0.0302124	0.0685736	0.0530978	0.00902371	0.0405389	0.0416964	0.0545893	0.0164337	0.054583	0.0830958	0.0739035	-0.0138653	0.0298688	0.0902779	-0.00163288	-0.0159437	0.0228932	0.0745807	0.105275	0.0308956	0.128891	0.131625	0.0906792	0.0675823	1	0.426922	0.199115	0.0776117	0.138352	0.107036	0.0918847	0.0868327	0.120068	0.0935895	0.0235329	-0.0115508	0.103258	0.106372	0.0864255	0.0340995	0.115364	0.105452
					16IF	0.165657	0.113971	0.146602	0.33518	0.181431	0.137384	0.090835	0.278611	0.189999	0.132692	0.104455	0.303901	0.328314	0.112575	0.0523878	0.475976	0.1273	0.0521784	0.0238751	0.181203	0.3707	0.245342	0.35128	0.564818	0.399069	0.396354	0.426922	1	0.643927	0.31596	0.553877	0.415044	0.336296	0.222573	0.367337	0.337832	0.0807625	0.010771	0.35778	0.458725	0.390312	0.0283441	0.428309	0.392251
					32IF	0.097287	0.0690518	0.135841	0.325768	0.113199	0.053962	0.0723839	0.286217	0.118465	0.076047	0.0805889	0.319584	0.440914	0.114791	0.0384118	0.565654	0.187437	0.000457074	-0.0289306	0.10516	0.412313	0.50439	0.2926	0.579556	0.493643	0.6503	0.199115	0.643927	1	0.655063	0.534225	0.434791	0.333235	0.156379	0.333229	0.333084	0.0694131	0.0235574	0.370055	0.624113	0.639775	-0.00484195	0.368029	0.430906
					64IF	0.0520361	0.0637898	0.0491514	0.138352	0.0466754	0.221015	0.0146219	0.125687	0.047228	0.170397	0.0188369	0.197425	0.288408	0.308504	0.0091844	0.314387	0.361137	0.26026	-0.0244368	0.00278562	0.20765	0.448902	0.0667234	0.316808	0.329691	0.518705	0.0776117	0.31596	0.655063	1	0.259109	0.246716	0.150258	0.0664187	0.165087	0.197623	0.142332	0.00198043	0.173172	0.362484	0.519326	-0.0185287	0.154251	0.256012
			Rezafungin	BG2u (BG14)	2RF	0.345481	0.155384	0.154754	0.486979	0.345648	0.152303	0.0746168	0.305668	0.370611	0.220468	0.0846257	0.448573	0.423772	0.102856	0.0622713	0.530632	0.0716619	0.0146219	-0.00741689	0.122976	0.388218	0.302271	0.354554	0.650549	0.549714	0.460608	0.138352	0.553877	0.534225	0.259109	1	0.793854	0.567714	0.287756	0.537606	0.605541	0.0553579	0.00800361	0.431538	0.60849	0.466835	0.00551092	0.475754	0.55218
					4RF	0.602532	0.0784397	0.105833	0.622093	0.617336	0.251519	0.0328287	0.17394	0.631025	0.394464	0.0500419	0.672975	0.543812	0.1602	0.058515	0.554085	0.109757	0.0453938	-0.0190956	0.0830672	0.308737	0.323075	0.243031	0.463552	0.76471	0.505999	0.107036	0.415044	0.434791	0.246716	0.793854	1	0.774674	0.246629	0.458318	0.836077	0.123857	-0.0183054	0.290588	0.519601	0.399484	0.0214224	0.448178	0.695127
					8RF	0.588749	0.0153859	0.111465	0.600324	0.650924	0.24811	0.0348082	0.161731	0.603396	0.370654	0.0647927	0.797754	0.781615	0.191593	0.0807037	0.479468	0.0730254	0.0670466	-0.0152839	0.0985514	0.340914	0.379775	0.196867	0.346803	0.830573	0.602663	0.0918847	0.336296	0.333235	0.150258	0.567714	0.774674	1	0.207457	0.375395	0.746224	0.370746	-0.0184517	0.18672	0.351732	0.259813	0.0314788	0.415584	0.628065
			Anidulafungin	BG2u (BG14)	2AF	0.166674	0.0569606	0.115096	0.218983	0.14201	0.0804082	0.0795281	0.141862	0.149657	0.10679	0.0910693	0.206388	0.150801	0.0684046	0.0294292	0.204811	0.0230386	0.0201175	0.0188001	0.114368	0.158813	0.0495552	0.192137	0.260063	0.203327	0.123733	0.0868327	0.222573	0.156379	0.0664187	0.287756	0.246629	0.207457	1	0.550592	0.363713	0.0719203	0.0324703	0.170556	0.182587	0.111436	0.0376219	0.219594	0.220956
					4AF	0.291842	0.131973	0.186316	0.411983	0.27223	0.152796	0.083625	0.280692	0.281405	0.190373	0.107579	0.367162	0.306464	0.132844	0.0511083	0.383138	0.0739146	0.0539908	-0.00272113	0.117916	0.289242	0.142486	0.246997	0.461465	0.377081	0.264955	0.120068	0.367337	0.333229	0.165087	0.537606	0.458318	0.375395	0.550592	1	0.574288	0.115335	0.00158078	0.272566	0.319704	0.218418	0.0133299	0.351652	0.394411
					8AF	0.684358	0.0968951	0.138481	0.681859	0.698254	0.347075	0.046239	0.187811	0.70081	0.474271	0.0696085	0.77509	0.565428	0.245359	0.0727569	0.503762	0.155104	0.130413	-0.00408714	0.0951554	0.29403	0.250756	0.174659	0.386656	0.757923	0.439687	0.0935895	0.337832	0.333084	0.197623	0.605541	0.836077	0.746224	0.363713	0.574288	1	0.199148	-0.0295871	0.180699	0.308643	0.204856	0.0368906	0.404404	0.678484
					16AF	0.225211	-0.0419276	0.0110204	0.176055	0.18071	0.319399	0.0110047	0.0660549	0.132667	0.279775	0.00837927	0.258549	0.40053	0.368343	0.0179879	0.115014	0.23848	0.314543	-0.0210647	0.00182968	0.0875294	0.137556	-0.0644727	0.0929791	0.261083	0.307396	0.0235329	0.0807625	0.0694131	0.142332	0.0553579	0.123857	0.370746	0.0719203	0.115335	0.199148	1	-0.0216132	-0.0190427	-0.00731744	0.0017548	0.0329791	0.11354	0.119781
			Caspofungin	BG2u (BG14)	1CF	-0.0327701	0.0130083	0.0537987	-0.00166252	-0.0386989	-0.0614646	0.0147103	0.00966145	-0.0498927	-0.0506262	0.00405416	-0.0190887	-0.012926	-0.0344878	0.0108081	0.000150435	-0.0323416	-0.0376492	0.0278561	0.0416294	0.0164156	0.00215159	0.0272106	0.0304894	-0.021004	-0.00905371	-0.0115508	0.010771	0.0235574	0.00198043	0.00800361	-0.0183054	-0.0184517	0.0324703	0.00158078	-0.0295871	-0.0216132	1	0.307445	0.161659	0.0874719	0.0119654	0.0236153	-0.000128192
					2CF	0.00166022	0.0652158	0.114937	0.152803	0.019636	0.0135911	0.0846845	0.192783	0.0198719	0.0135679	0.056069	0.132795	0.1471	0.0485444	0.00188452	0.216827	0.0290998	-0.000424496	0.0144183	0.102738	0.221693	0.15045	0.24273	0.428271	0.190374	0.201404	0.103258	0.35778	0.370055	0.173172	0.431538	0.290588	0.18672	0.170556	0.272566	0.180699	-0.0190427	0.307445	1	0.601303	0.464514	0.0295771	0.332639	0.275684
					4CF	0.0638679	0.0907169	0.0858607	0.205695	0.0878877	0.00966446	0.0468174	0.178417	0.0949841	0.0413887	0.0390873	0.209428	0.27843	0.0348241	0.00817277	0.319836	0.0346909	-0.036962	-0.0120144	0.0730556	0.268199	0.312434	0.274477	0.498756	0.332279	0.383065	0.106372	0.458725	0.624113	0.362484	0.60849	0.519601	0.351732	0.182587	0.319704	0.308643	-0.00731744	0.161659	0.601303	1	0.833565	0.0103088	0.406944	0.476657
					8CF	-0.00861547	0.0978475	0.0263049	0.0848426	-0.00509788	0.0198822	0.00488861	0.105141	0.00789061	0.0217351	0.0118747	0.0967364	0.188617	0.0485339	0.0155407	0.212786	0.0669386	0.0301467	-0.0297001	0.0178606	0.185356	0.282562	0.189976	0.384701	0.245146	0.354857	0.0864255	0.390312	0.639775	0.519326	0.466835	0.399484	0.259813	0.111436	0.218418	0.204856	0.0017548	0.0874719	0.464514	0.833565	1	-0.0225284	0.310541	0.445475
		CBS138 strains	Caspofungin	2001u (TJN32)	2CF	0.0380413	0.0257801	0.0534237	0.0690841	0.0517114	0.0236304	0.0475192	0.0318745	0.0515134	0.0517875	0.0106883	0.0476238	0.0179925	0.0521735	-0.00251604	0.0225872	0.00314201	0.0282521	0.0321713	0.0420069	0.0287145	-0.0101113	0.0419318	0.0465633	0.0273607	-0.00495376	0.0340995	0.0283441	-0.00484195	-0.0185287	0.00551092	0.0214224	0.0314788	0.0376219	0.0133299	0.0368906	0.0329791	0.0119654	0.0295771	0.0103088	-0.0225284	1	0.350015	0.11693
					4CF	0.302138	0.0833856	0.228764	0.526103	0.343099	0.21393	0.129364	0.324808	0.351631	0.262418	0.0792969	0.363198	0.319082	0.138011	0.0461735	0.370059	0.0898076	0.0860635	0.00425161	0.122585	0.288123	0.166997	0.272361	0.443131	0.409385	0.278462	0.115364	0.428309	0.368029	0.154251	0.475754	0.448178	0.415584	0.219594	0.351652	0.404404	0.11354	0.0236153	0.332639	0.406944	0.310541	0.350015	1	0.647083
					8CF	0.533169	0.0875778	0.138114	0.692216	0.717773	0.329112	0.0606087	0.196485	0.703445	0.473208	0.0519598	0.59329	0.476443	0.15869	0.0707192	0.442023	0.0888619	0.0898296	-0.0162306	0.0517834	0.252082	0.234423	0.210803	0.39838	0.620669	0.391618	0.105452	0.392251	0.430906	0.256012	0.55218	0.695127	0.628065	0.220956	0.394411	0.678484	0.119781	-0.000128192	0.275684	0.476657	0.445475	0.11693	0.647083	1
					16CF	0.0511089	0.0775589	-0.0153684	0.0197701	0.0468354	0.102369	-0.0376549	-0.0207232	0.0487545	0.0905659	-0.0383647	0.0311836	0.0514182	0.0805657	0.00645668	0.0177294	0.0618154	0.11274	-0.0241151	-0.0334762	0.00251918	0.0356666	0.0324154	0.0767943	0.0891882	0.0798373	0.00443068	0.112733	0.210237	0.364305	0.0838064	0.125263	0.135119	0.0398393	0.0628639	0.0762655	0.0636226	0.0276044	0.088812	0.266985	0.482244	-0.011132	0.186512	0.384481
[truncated: 1 more columns]
