# Supplementary material for: Tn-seq screens in Candida glabrata treated with echinocandins and ibrexafungerp reveal pathways of antifungal resistance and cross-resistance
Source: mSphere. 2025 Jul 7;10(7):e00270-25. doi: 10.1128/msphere.00270-25 (PMC12306164; doi:10.1128/msphere.00270-25)
Supplement: Table S3 — List of strains and oligonucleotides. [file msphere.00270-25-s0005.xlsx]

## Sheet: strains
	Table S3a- Strains
	Strain Name	Parent	Genotype	Reference	Method (this study)	Knockout Forward Primer	Knockout Reverse Primer	Screen Forward Primer	Screen Reverse Primer
	BG2		Wild Type	Cormack and Falkow 1999
	BG2 ssk2∆	BG2	ssk2∆::NAT1	Gregori et al 2007
	BG2 pbs2∆	BG2	pbs2∆::SAT1	Gregori et al 2007
	BG2u (BG14)	BG2	ura3∆::Tn903NeoR	Cormack and Falkow 1999
	AAH27	BG2u (BG14)	ura3∆::Tn903NeoR hog1∆::ScURA3		PRODIGE	AGCGACAACAGTGAATAAAAAAAGGAACTATTAATTAAATAGGAACACCAGAAAGAAATAATGTCGAAAGCTACATATA	TTGCAGGTAGTCATATATGAGCTCATTTACTTCAGCTAAACTACACACAGTAGTTTTTATTTAGTTTTGCTGGCCGCATC	CCATGCTCCAGATCTAGCCG	CGGGAAAGATGCGCAATGAG
	AGY50	BG2u (BG14)	ura3∆::Tn903NeoR cin5∆::ScURA3	Gale et al 2023
	TJN59	TJN50	ura3∆::Tn903NeoR alg6∆::HYGr		marker swap	ATGTCGAAAGCTACATATAAGGAACGTGCTGCTACTCATCCTAGTCCTGTTGCTGCCAAGatgggtaaaaagcctgaact	TTAGTTTTGCTGGCCGCATCTTCTCAAATATGCTTCCCAGCCTGCTTTTCTGTAACGTTCttattcctttgccctcggac	ACTGGAAACGTTCTTGCCCT	TCATGCTGTAGGCCAATCCC
	TJN58	TJN24	ura3∆::Tn903NeoR alg8∆::HYGr		marker swap	ATGTCGAAAGCTACATATAAGGAACGTGCTGCTACTCATCCTAGTCCTGTTGCTGCCAAGatgggtaaaaagcctgaact	TTAGTTTTGCTGGCCGCATCTTCTCAAATATGCTTCCCAGCCTGCTTTTCTGTAACGTTCttattcctttgccctcggac	GATCATCCCAAACTGGGGCA	AGCAAGATGACGCCAGACTC
	TJN50	BG2u (BG14)	ura3∆::Tn903NeoR alg6∆::ScURA3	Pavesic et al 2024		CAACAATAGCGATAGAAACAGTAAGGACTAACTTGGATCGATCAGCTTTGCACCAATACGATGTCGAAAGCTACATATA	TTACAATATGATTCTTAACAGTAAAAAAAACTATGTAGCTGAAAGTTCCATATATTTAGTTTAGTTTTGCTGGCCGCATC	ACTGGAAACGTTCTTGCCCT	TCATGCTGTAGGCCAATCCC
	TJN24	BG2u (BG14)	ura3∆::Tn903NeoR alg8∆::ScURA3	Pavesic et al 2024		TTCTCAGGAGTGAAGAATATTAATTGGTCTTTTGATTTTTTGAATACAGAGCTACCAAATATGTCGAAAGCTACATATA	CAAAAATGTTGATACAGAATTAGAACGTTATATTACTTGTACATATCTATGAATTGTGACTTAGTTTTGCTGGCCGCATC	GATCATCCCAAACTGGGGCA	AGCAAGATGACGCCAGACTC
	TJN55	BG2u (BG14)	ura3∆::Tn903NeoR fks2∆::ScURA3		PRODIGE	CCTAGCCGCCCATTCTCTTC	ACGGCAAGTAGTGAGACCCA	ACCAACGCAGAAACAATCGC	CGAAGCAGTGGATTCTGAGCA
	TJN61	TJN59	ura3∆::Tn903NeoR alg6∆::HYGr fks2∆::ScURA3		PRODIGE	CCTAGCCGCCCATTCTCTTC	ACGGCAAGTAGTGAGACCCA	ACCAACGCAGAAACAATCGC	CGAAGCAGTGGATTCTGAGCA
	TJN62	TJN58	ura3∆::Tn903NeoR alg8∆::HYGr fks2∆::ScURA3		PRODIGE	CCTAGCCGCCCATTCTCTTC	ACGGCAAGTAGTGAGACCCA	ACCAACGCAGAAACAATCGC	CGAAGCAGTGGATTCTGAGCA
	AGY17	BG2u (BG14)	ura3∆::Tn903NeoR rho0		ethidium bromide			Cox1 primer: AGCAACAATTTATGGAGGTTCT	Cox1 primer: GAATGAACAGCTGGTGGTGA
	AGY07	BG2u (BG14)	ura3∆::Tn903NeoR idh2∆::ScURA3	Gale et al 2020
	TJN138	BG2u (BG14)	ura3∆::Tn903NeoR mrps5∆::ScURA3		PRODIGE	ACAGTAGTAGTGAAGTTACTAGAAGCAAACCCCCACAGCAATACAAACAACCGCTAAAAGATGTCGAAAGCTACATATA	aacatatatatatacaagaaGAGCTGCAGAAGAATAAGTTCATAATGGTCACAAGGAATATTAGTTTTGCTGGCCGCATC	TCATAGCATCGTTCCCACCG	AATTCCGGGTTTTGTAGCGA
	TJN139	BG2u (BG14)	ura3∆::Tn903NeoR mrp20∆::ScURA3		PRODIGE	AAGGTAAGAGTTTGTCCCTAGTCAGAAGAGACAATAAGACATATATAACACTTTTAAGACATGTCGAAAGCTACATATA	aatttcttgagTATTTACATTTATACAAGGGGCTCTGGTGTTGGGATAGttcaaatttatTTAGTTTTGCTGGCCGCATC	AATGGCTTGAAAACGACGGC	GGGGCCTCTTTGTTTACGGA
	TJN137	BG2u (BG14)	ura3∆::Tn903NeoR rsm26∆::ScURA3		PRODIGE	atatatttttggcTTGAGCTGGATATAACAGCTGGGTAGAGTTGTAAGCAGGAGCACTAGATGTCGAAAGCTACATATA	CTTAATACTATATATACACGctgttttgttatttaCATGTGTTAGGCTTTCAATCAGCTTTTAGTTTTGCTGGCCGCATC	AGCCTAGCAGCTCTCACTCT	AGATGAGCACGGAACACCAG
	CGM1094	BG2u (BG14)	ura3∆::Tn903NeoR pdr1∆::HYGr	Orta-Zavalza et al 2013
	TJN88	CGM1094	ura3∆::Tn903NeoR pdr1∆::PDR1-R376W-Y584C-P822L		gene swap	GTCAAGGTCTGAGCATACTGA	ATTCAGAATCGAAGGGTTTTTTC	CTAAGTGGATAAGCAGGTATTGCG	GGATCCAACGTTGTTGAGAAGG	Sanger_seq_F: GGGAGTGACAGCGAGAATGT	Sanger_seq_R: AACAGCGGTGGTGGTATCTG
	TJN25	BG2u (BG14)	ura3∆::Tn903NeoR lag1∆::ScURA3		PRODIGE	CAAGCTAGACAGAAAAAGAAAATATTAATCCAATTGAGACCTTATATTTAACTTGCTAATATGTCGAAAGCTACATATA	ATTGTAACTTTTACATGAGTTGGAAAAAAATAAAGCCATTAACGAGTACGAAATATCTGATTAGTTTTGCTGGCCGCATC	AGGAAGGATACTGCCATGCG	AAGAGGCCGCTAAGAGAACG
	AAH02	BG2u (BG14)	ura3∆::Tn903NeoR ipt1∆::ScURA3		PRODIGE	AAAGAAACCATTAAAAAAAAAAAAGAGAAGACACAAGAAAACTAAAAAAACCTGTATGCAATGTCGAAAGCTACATATA	GAAAGAAGGTATGTGTAGTCTGTTAGAAACATTTTCTATGAGAGCGAAAATGATAGATGCTTAGTTTTGCTGGCCGCATC	TTGTCCTAGCTGTGAGTGCG	AAACCCAGTCCTTTCCCCAA
	TJN51	BG2u (BG14)	ura3∆::Tn903NeoR orm1∆::ScURA3		PRODIGE	ACAATAGCGATAGAAACAGTAAGGACTAACTTGGATCGATCAGCTTTGCACCAATACGATGTCGAAAGCTACATATA	TTGACTTTTTGTATGAGGTTGTGTATGAGAGATAGTAGAGTATAAGGCTGGTTCATCTTGTTAGTTTTGCTGGCCGCATC	CAGAGCAGGGCTTCCTAACC	ACGTACGTGATTCCTGCTCG
	TJN37	BG2u (BG14)	ura3∆::Tn903NeoR lcb5∆::ScURA3		PRODIGE	AAAAGACAACCACCGAACCATATAAAGGCTAAGGAATAAAAGGGATCTCAAACTCCCTAGATGTCGAAAGCTACATATA	GTTTTTTAGACTGTAGTTATAGAAAATGAGCACAATTCTGACTAGCTCGGTATTTTTCTATTAGTTTTGCTGGCCGCATC	ACCGGCTGGTAGAGCATTTG	GCGTTTACACAACGCTAAGGG
	TJN38	BG2u (BG14)	ura3∆::Tn903NeoR sur1∆::ScURA3		PRODIGE	ACTATAGTTTCAATAGACAAAACAAAGAACTAGAAACGAACAACCTGAACAAAACAAACAATGTCGAAAGCTACATATA	ACATCAAAATGAGAGGGAAAATATGCATAAACTAGTTAATTGGGAGGATCAGTATAGGTCTTAGTTTTGCTGGCCGCATC	TTTTTCGTGTCCGCTGCTTG	GCAAGATCGTACTTTGGCCG
	TJN39	BG2u (BG14)	ura3∆::Tn903NeoR sur2∆::ScURA3		PRODIGE	TGATTTCTGTATACCAGTAAAAAAACAACAACAACATACCAACTACAAAAAGAAAGAATAATGTCGAAAGCTACATATA	ATCGGAGCAAAAAACGAAAGAACTCCATTTGAAATAAGGTAATGTACAGAAACTCTACACTTAGTTTTGCTGGCCGCATC	ACAAGCTGCTAGACAGAGCC	AGGGGAAAACTACCGTCTGG
	TJN36	BG2u (BG14)	ura3∆::Tn903NeoR fen1∆::ScURA3		PRODIGE	AGCATATCCTTTGCTGTAATTTCACTGATCAATAAGAACTGATAATCACTTATAAGTACTATGTCGAAAGCTACATATA	ATCTTAGATGCAAACTCCGAGTATAAGAGAAAAAGAGGTTATCACTTGACCTCAACGAGCTTAGTTTTGCTGGCCGCATC	CCCCTCCCTTGCTCAATGAC	TCTGCTACTCCGGATGGGAC
	TJN26	BG2u (BG14)	ura3∆::Tn903NeoR erg3∆::ScURA3		PRODIGE	TACAGCCAGTAGAAGAAAAAAAAAAAAAAACAGCACTAAGCTTTTATACAAAAACAAATAATGTCGAAAGCTACATATA	TCATGAAAGAGTTATGATGTAGGAAAAGTAATGTGTGCGCGAGACACCGGTGTTTCCTGTTTAGTTTTGCTGGCCGCATC	CAGAGAGAACGAGGCCAAGG	AACCCAGGTCAGCACTTGAG
	TJN27	BG2u (BG14)	ura3∆::Tn903NeoR erg4∆::ScURA3		PRODIGE	TTGGGTCAATTCATCAAAAGCGGACTTGTACCAAGACAGACACTTTTTTTGAGATCAACAATGTCGAAAGCTACATATA	TGCATATTTTTCATTTAACCATTATGGAAAGGGTTATAATGCATCTTTTCTTTATGGCATTTAGTTTTGCTGGCCGCATC	TGTGCCTGTATCCTCTTCGC	AACGGCCCTATTCCAGATGC
	TJN15	BG2u (BG14)	ura3∆::Tn903NeoR slc1∆::ScURA3		PRODIGE	GGAAACCTAGACACGAGCCTTCATCTTTAGTATTTATTCAGGAATTCGCAGGTCAAAAATATGTCGAAAGCTACATATA	AGTCTTGTTGCTTTTCCTAAAAATACAGGATTGACTTTCAATATGCTAGCACGATGTATATTAGTTTTGCTGGCCGCATC	CGCACGCATACTTCAATCCG	CTGGGTTGGTTCTCCAGGTG
	TJN141	BG2u (BG14)	ura3∆::Tn903NeoR gal11a∆::ScURA3		PRODIGE	TTATTCAACCTTATACCTAACAGGTACATCTATCACAAATACACAACTGACAATGAAACAATGTCGAAAGCTACATATA	ACAACAGTAGCAGAAAAAGCAATAAAAGTCATTCCAAAAGTCATCCCTGTCATTTACAGTTTAGTTTTGCTGGCCGCATC	AGACAGACGAGAGTCCCTGG	ACTTACAGGTGATGTCCACCG
	BG2uh (BG87)	BG2u (BG14)	ura3∆::Tn903NeoR his3∆	Cormack and Falkow 1999
	JAS09	BG2uh (BG87)	ura3∆::Tn903NeoR his3∆ sdh9∆::ScHIS3		PRODIGE	ATCCACAGATCTGGAGAACAGGAAATAAGTAAAAACCCAAACACCTCCACCCATAAGAAAATGACAGAGCAGAAAGCCCT	AAAATTCTTAGGAGCAAGAAAACACTGAGCAAGGTGTAAAAAGGGGGTGGGGGGAAACGCCTACATAAGAACACCTTTGG	CCTTGCGCAGAGGCTATTTG	CAACACGTATAGGCTGTGTATGC
	CBS138		Wild Type (ATCC 2001)	Dujon et al 2004
	CBS138u (TJN69)	CBS138	ura3∆	Nickels et al 2024
	2001	CBS138	Chr.K-dup	Kitada et al 1995
	2001u (TJN32)	2001	Chr.K-dup ura3∆	Nickels et al 2024
	TJN161	2001u (TJN32)	Chr.K-dup ura3∆ rho0		ethidium bromide			Cox1 primer: AGCAACAATTTATGGAGGTTCT	Cox1 primer: GAATGAACAGCTGGTGGTGA
	TJN155	2001u (TJN32)	Chr.K-dup ura3∆ rsm26∆::ScURA3		PRODIGE	atatatttttggcTTGAGCTGGATATAACAGCTGGGTAGAGTTGTAAGCAGGAGCACTAGATGTCGAAAGCTACATATA	CTTAATACTATATATACACGctgttttgttatttaCATGTGTTAGGCTTTCAATCAGCTTTTAGTTTTGCTGGCCGCATC	AGCCTAGCAGCTCTCACTCT	AGATGAGCACGGAACACCAG
	TJN156	2001u (TJN32)	Chr.K-dup ura3∆ mrps5∆::ScURA3		PRODIGE	ACAGTAGTAGTGAAGTTACTAGAAGCAAACCCCCACAGCAATACAAACAACCGCTAAAAGATGTCGAAAGCTACATATA	aacatatatatatacaagaaGAGCTGCAGAAGAATAAGTTCATAATGGTCACAAGGAATATTAGTTTTGCTGGCCGCATC	TCATAGCATCGTTCCCACCG	AATTCCGGGTTTTGTAGCGA
	TJN157	2001u (TJN32)	Chr.K-dup ura3∆ mrp20∆::ScURA3		PRODIGE	AAGGTAAGAGTTTGTCCCTAGTCAGAAGAGACAATAAGACATATATAACACTTTTAAGACATGTCGAAAGCTACATATA	aatttcttgagTATTTACATTTATACAAGGGGCTCTGGTGTTGGGATAGttcaaatttatTTAGTTTTGCTGGCCGCATC	AATGGCTTGAAAACGACGGC	GGGGCCTCTTTGTTTACGGA

## Sheet: oligonucleotides
	Table S3b - oligonucleotides
	Plasmids	Forward	Reverse
	pCN-PDC1-RTA1	ATCGACTAGTATGTCTACAAACAGTACCAT	ATCGGTCGACTTAAAATTCAGTTTTTGACA
	pCN-PDC1-LAF1	ATCGACTAGTATGACAAGGTTTAACTTCGC	ATCGGTCGACTCACCTGAAATTGTTTAGTA
	pCN-PDC1-RSB1	CGCGACTAGTaTGATGGATGAGGTGGTGGAAAAATTCAC	CGCGCTCGAGttatttctttctgaaTGGAATGC
	pCN-PDC1-IPT11	CGCGTCTAGAATGATAGATATTCTGTGGTTTGTTAAGTCTGTGG	CGCGGTCGACTTATGCTAATGGATCAAAGAACCATTCCC
	pCN-PDC1-LAC1	CGCGACTAGTATGCTAAAAGTCGAAACAAAGCAGAGACC	CGCGCTCGAGTCAATCTTTtttcagctcatcgc
	qRT-PCR Primers	Forward	Reverse
	FKS1	GATACAGCCAACTACAAGAAATG	CTTCAGCATCCTCTGGATTAG
	FKS2	CGTCTTGACTCCACACTATTC	CTGCCAGAATCTTGGTATCC
	LAF1	GGGCTAGTCTACAGAGAGATAC	GGCTCCTTCAAGTACGTTTC
	RTA1	GTTAGGGCACTGAGGAATAAG	ATTGGAGTAGCGTCGAATATG
	PGK1	GTTGTCAAGTCCTCCACTTC	TCCTTACCTTCCAACAATTCC
	TEF1	TGGACTCTGTCAAGTGGGATG	CCCTTGTACCAGGAAGCGTT
